# Supplementary material for: The Comparative Genomics of Botryosphaeriaceae Suggests Gene Families of Botryosphaeria dothidea Related to Pathogenicity on Chinese Hickory Tree
Source: J Fungi (Basel). 2024 Apr 22;10(4):299. doi: 10.3390/jof10040299 (PMC11051394; doi:10.3390/jof10040299)
Supplement: Supplementary file 1 [file jof-10-00299-s001.zip]

Archive with 10 entries (10 files):
- Figure S1.png
- Table S1.xlsx
- Table S2.xlsx
- Table S3.xlsx
- Table S4.xlsx
- Table S5.xlsx
- Table S6.xlsx
- Table S7.xlsx
- Table S8.xlsx
- Table S9.xlsx
