# Supplementary material for: The Comparative Genomics of Botryosphaeriaceae Suggests Gene Families of Botryosphaeria dothidea Related to Pathogenicity on Chinese Hickory Tree
Source: J Fungi (Basel). 2024 Apr 22;10(4):299. doi: 10.3390/jof10040299 (PMC11051394; doi:10.3390/jof10040299)
Supplement: Supplementary file 1 [file jof-10-00299-s001.zip › Table S1.xlsx]

## Sheet: Table S1
Table S1 Distribution of repeat sequences in each Botryosphaeriaceae species
Species			BDLA	BCTK	BQTK	BFLG	MP	NP	DC	LT
Interspersed repeat	DNA	DNA/hAT-Ac	0	30	0	0	0	0	0	0
		DNA/hAT-Charlie	43	0	0	0	0	0	0	0
		DNA/CMC-EnSpm	0	0	0	0	0	0	12	0
		DNA/hAT-Restless	0	0	0	0	158	0	0	0
		DNA/Kolobok-H	224	0	0	0	209	181	0	0
		DNA/MULE-MuDR	27	0	0	0	112	0	12	0
		DNA/PIF-Harbinger	0	0	0	0	57	0	0	30
		DNA/TcMar-Fot1	99	32	56	24	340	23	0	0
		DNA/TcMar-Tc1	0	18	0	19	52	0	0	0
	LTR	LTR/ERVL	0	12	0	0	0	0	0	0
		LTR/Copia	276	297	93	31	1059	67	12	0
		LTR/Gypsy	660	1293	575	0	2189	685	212	101
		LTR/Pao	0	26	0	6	30	0	0	0
	LINE	LINE/L1	0	27	4	0	0	0	0	0
		LINE/I	0	38	29	0	0	0	0	25
		LINE/I-Jockey	0	3	0	0	0	200	0	0
		LINE/R1	44	0	0	0	0	25	0	0
		LINE/Tad1	773	450	631	0	661	612	0	17
	SINE	SINE/tRNA	0	0	0	0	36	0	0	0
		SINE/U	42	46	57	45	32	50	31	43
	RC	RC/Helitron	0	0	0	0	32	0	20	0
	Total		2188	2272	1445	125	4967	1843	299	216
Tandem repeat			8270	8482	8236	9069	12375	11960	16494	9085
other		Low_complexity	1007	939	970	1021	1427	1418	1927	1179
		rRNA	49	54	58	62	51	34	37	55
		Unknown	3992	2733	3239	387	3204	2153	1057	3439
