# Supplementary material for: The Comparative Genomics of Botryosphaeriaceae Suggests Gene Families of Botryosphaeria dothidea Related to Pathogenicity on Chinese Hickory Tree
Source: J Fungi (Basel). 2024 Apr 22;10(4):299. doi: 10.3390/jof10040299 (PMC11051394; doi:10.3390/jof10040299)
Supplement: Supplementary file 1 [file jof-10-00299-s001.zip › Table S2.xlsx]

## Sheet: Table S2
Table S2 Genome locations and annotations of genes within BDLA LS regions
Gene	Chr	Start	End	Strand	Pfam domain	Swiss-Prot description
BDLA_00001853	GWHBEBO00000001	18399	18797	-	OrsD	Encoded by
BDLA_00001984	GWHBEBO00000001	401125	403026	+	p450	iron ion binding
BDLA_00001985	GWHBEBO00000001	403251	403586	-	NA	NA
BDLA_00002019	GWHBEBO00000001	519182	520135	-	PhyH	Phytanoyl-CoA dioxygenase (PhyH)
BDLA_00002020	GWHBEBO00000001	523513	525539	+	Sugar_tr	Belongs to the major facilitator superfamily. Sugar transporter (TC 2.A.1.1) family
BDLA_00002021	GWHBEBO00000001	525837	526357	-	NA	NA
BDLA_00002091	GWHBEBO00000001	780149	781141	-	NA	NA
BDLA_00002442	GWHBEBO00000001	1906878	1915433	+	NA	NA
BDLA_00002812	GWHBEBO00000001	3095054	3098578	+	NA	NA
BDLA_00002813	GWHBEBO00000001	3098627	3100167	-	NA	NA
BDLA_00002814	GWHBEBO00000001	3102474	3103508	+	NA	NA
BDLA_00002902	GWHBEBO00000001	3410042	3411671	-	NA	NA
BDLA_00002903	GWHBEBO00000001	3417615	3418489	-	NA	NA
BDLA_00002941	GWHBEBO00000001	3527329	3528957	+	NA	NA
BDLA_00003338	GWHBEBO00000001	4852932	4855773	+	Sugar_tr	Belongs to the major facilitator superfamily. Sugar transporter (TC 2.A.1.1) family
BDLA_00003339	GWHBEBO00000001	4857052	4860886	-	Zn_clus	-
BDLA_00003340	GWHBEBO00000001	4862572	4863970	+	NA	NA
BDLA_00003341	GWHBEBO00000001	4864264	4865082	-	Efg1	rRNA-processing protein Efg1
BDLA_00003342	GWHBEBO00000001	4865342	4868333	+	zinc_ribbon_16	Zinc-ribbon like family
BDLA_00003379	GWHBEBO00000001	5004410	5005378	+	NA	NA
BDLA_00003380	GWHBEBO00000001	5026840	5031150	-	rve	to reverse transcriptase
BDLA_00003381	GWHBEBO00000001	5031222	5032286	-	NA	NA
BDLA_00003382	GWHBEBO00000001	5037850	5040064	-	NA	NA
BDLA_00003383	GWHBEBO00000001	5072283	5074133	-	HET	Heterokaryon incompatibility protein (HET)
BDLA_00003384	GWHBEBO00000001	5074679	5075534	+	NA	NA
BDLA_00003385	GWHBEBO00000001	5075906	5077372	+	Ank_2	-
BDLA_00003386	GWHBEBO00000001	5086243	5087330	-	NA	-
BDLA_00003387	GWHBEBO00000001	5087615	5088448	+	FAA_hydrolase	Fumarylacetoacetate (FAA) hydrolase family
BDLA_00003388	GWHBEBO00000001	5088815	5089817	-	NmrA	NAD(P)H-binding
BDLA_00003389	GWHBEBO00000001	5092801	5093064	-	NA	NA
BDLA_00003390	GWHBEBO00000001	5114944	5115537	-	NA	NA
BDLA_00003391	GWHBEBO00000001	5118892	5120520	-	NA	NA
BDLA_00003392	GWHBEBO00000001	5123452	5123751	+	NA	NA
BDLA_00003393	GWHBEBO00000001	5144682	5148329	+	NA	NA
BDLA_00003394	GWHBEBO00000001	5157515	5158821	-	zf-CCHC	Retrotransposon gag protein
BDLA_00003395	GWHBEBO00000001	5168085	5168483	+	OrsD	Encoded by
BDLA_00000001	GWHBEBO00000002	19313	20560	+	NA	NA
BDLA_00000002	GWHBEBO00000002	22034	24434	+	AAA	ATPase family AAA domain-containing protein
BDLA_00000137	GWHBEBO00000002	486412	487857	-	NA	NA
BDLA_00000192	GWHBEBO00000002	693370	694647	+	NA	NA
BDLA_00000193	GWHBEBO00000002	697676	698683	+	rve	Chromo (CHRromatin Organisation MOdifier) domain
BDLA_00000442	GWHBEBO00000002	1504406	1504752	+	NA	NA
BDLA_00000546	GWHBEBO00000002	1859357	1860985	-	NA	NA
BDLA_00001010	GWHBEBO00000002	3294322	3295599	-	NA	NA
BDLA_00001679	GWHBEBO00000002	5506164	5510337	-	NA	protein dimerization activity
BDLA_00001708	GWHBEBO00000002	5632889	5633266	+	NA	NA
BDLA_00001739	GWHBEBO00000002	5739371	5740363	-	AAA	ATPase family associated with various cellular activities (AAA)
BDLA_00001850	GWHBEBO00000002	6137035	6137382	+	NA	NA
BDLA_00001851	GWHBEBO00000002	6141340	6142347	+	rve	Chromo (CHRromatin Organisation MOdifier) domain
BDLA_00001852	GWHBEBO00000002	6148574	6149650	+	NA	NA
BDLA_00005842	GWHBEBO00000003	43819	44971	-	NA	NA
BDLA_00005843	GWHBEBO00000003	79335	80012	-	Kelch_6	Kelch motif
BDLA_00005844	GWHBEBO00000003	87135	88580	+	NA	NA
BDLA_00005845	GWHBEBO00000003	117578	119284	-	NA	NA
BDLA_00005846	GWHBEBO00000003	121491	122195	+	TPR_10	Patatin-like phospholipase
BDLA_00006328	GWHBEBO00000003	1737421	1738645	+	NA	NA
BDLA_00006329	GWHBEBO00000003	1741728	1742735	+	rve	Chromo (CHRromatin Organisation MOdifier) domain
BDLA_00006769	GWHBEBO00000003	3156807	3157939	+	NA	NA
BDLA_00006909	GWHBEBO00000003	3649895	3650769	-	NA	NA
BDLA_00006955	GWHBEBO00000003	3812434	3814801	-	PBP_like_2	PBP superfamily domain
BDLA_00006982	GWHBEBO00000003	3924017	3925483	-	NA	NA
BDLA_00006983	GWHBEBO00000003	3927480	3929291	+	zf-CCHC	Retrotransposon gag protein
BDLA_00006984	GWHBEBO00000003	3933341	3934079	-	NA	NA
BDLA_00006985	GWHBEBO00000003	3955080	3955413	+	NA	NA
BDLA_00006986	GWHBEBO00000003	3958447	3962938	-	NA	NA
BDLA_00006987	GWHBEBO00000003	3967431	3968305	+	NA	NA
BDLA_00006990	GWHBEBO00000003	3997015	3998655	+	RNase_H	RNA-DNA hybrid ribonuclease activity(rnh-1.3)
BDLA_00006991	GWHBEBO00000003	4000255	4003546	+	MutL_C	DNA mismatch repair protein(PMS1)
BDLA_00006992	GWHBEBO00000003	4005927	4007245	-	NA	NA
BDLA_00006993	GWHBEBO00000003	4007729	4008742	+	NA	NA
BDLA_00006994	GWHBEBO00000003	4010437	4012951	+	Peptidase_C48	Ulp1 protease family, C-terminal catalytic domain
BDLA_00006995	GWHBEBO00000003	4015353	4015805	-	NA	NA
BDLA_00006996	GWHBEBO00000003	4016570	4017008	+	NA	NA
BDLA_00006997	GWHBEBO00000003	4022623	4026588	-	NA	NA
BDLA_00006998	GWHBEBO00000003	4031586	4032863	+	NA	NA
BDLA_00006999	GWHBEBO00000003	4035893	4036900	+	rve	Chromo (CHRromatin Organisation MOdifier) domain
BDLA_00007000	GWHBEBO00000003	4052009	4052450	-	NA	NA
BDLA_00007001	GWHBEBO00000003	4052541	4053548	+	NA	NA
BDLA_00007002	GWHBEBO00000003	4056785	4057095	+	NA	NA
BDLA_00007003	GWHBEBO00000003	4061590	4062111	+	OrsD	Orsellinic acid/F9775 biosynthesis cluster protein D
BDLA_00007004	GWHBEBO00000003	4064118	4064954	+	NA	-
BDLA_00007005	GWHBEBO00000003	4065076	4066787	-	NA	NA
BDLA_00007006	GWHBEBO00000003	4070419	4074859	+	LysM	Glycoside hydrolase family 18
BDLA_00007007	GWHBEBO00000003	4077517	4077917	+	NA	-
BDLA_00007008	GWHBEBO00000003	4078250	4079563	-	NA	NA
BDLA_00007009	GWHBEBO00000003	4081212	4081633	-	NA	NA
BDLA_00007010	GWHBEBO00000003	4081805	4083464	-	NA	NA
BDLA_00007011	GWHBEBO00000003	4086404	4087455	-	NA	-
BDLA_00007012	GWHBEBO00000003	4088086	4088698	+	NA	NA
BDLA_00007013	GWHBEBO00000003	4088858	4094927	+	NA	NA
BDLA_00007014	GWHBEBO00000003	4104706	4105576	+	NA	NA
BDLA_00007015	GWHBEBO00000003	4112412	4115585	+	NA	NA
BDLA_00007016	GWHBEBO00000003	4127287	4128328	+	OrsD	Encoded by
BDLA_00007017	GWHBEBO00000003	4131922	4132252	-	NA	NA
BDLA_00003396	GWHBEBO00000004	42160	46125	+	rve	retrotransposon
BDLA_00003397	GWHBEBO00000004	53288	55913	-	NA	ATP binding
BDLA_00003398	GWHBEBO00000004	56984	57639	+	NA	NA
BDLA_00003399	GWHBEBO00000004	75943	76503	+	NA	NA
BDLA_00003400	GWHBEBO00000004	81180	86627	+	rve	to reverse transcriptase
BDLA_00003401	GWHBEBO00000004	89459	90681	+	NA	NA
BDLA_00003402	GWHBEBO00000004	93993	94193	+	PNP_UDP_1	Phosphorylase superfamily
BDLA_00003403	GWHBEBO00000004	94588	95123	+	PNP_UDP_1	Ankyrin repeat protein
BDLA_00003404	GWHBEBO00000004	99213	99671	+	NA	NA
BDLA_00003405	GWHBEBO00000004	103104	104072	-	NA	NA
BDLA_00003406	GWHBEBO00000004	104498	105766	-	TPR_8	kinesin light chain
BDLA_00003407	GWHBEBO00000004	105889	106850	-	TPR_12	phosphatidylglycerol acyl-chain remodeling
BDLA_00003408	GWHBEBO00000004	108024	108777	+	NA	NA
BDLA_00003409	GWHBEBO00000004	116642	117543	-	NA	NA
BDLA_00003410	GWHBEBO00000004	125423	125883	+	NA	NA
BDLA_00003411	GWHBEBO00000004	129638	130170	-	NA	NA
BDLA_00003412	GWHBEBO00000004	130794	132437	+	NA	NA
BDLA_00003413	GWHBEBO00000004	166598	170205	-	WD40	WD domain, G-beta repeat
BDLA_00003414	GWHBEBO00000004	190451	191764	+	NA	NA
BDLA_00003415	GWHBEBO00000004	192764	193213	+	NA	NA
BDLA_00003416	GWHBEBO00000004	202421	203221	+	NA	NA
BDLA_00003417	GWHBEBO00000004	210871	211977	+	NA	-
BDLA_00003418	GWHBEBO00000004	239627	240073	+	NA	NA
BDLA_00003419	GWHBEBO00000004	240393	241545	-	DUF1996	Domain of unknown function (DUF1996)
BDLA_00003420	GWHBEBO00000004	242989	244770	+	NAD_binding_6	FAD-binding domain
BDLA_00003421	GWHBEBO00000004	247633	248154	-	NA	NA
BDLA_00003422	GWHBEBO00000004	248577	250810	+	NA	NA
BDLA_00003423	GWHBEBO00000004	252464	253504	-	Patatin	phosphatidylethanolamine catabolic process
BDLA_00003425	GWHBEBO00000004	280312	281232	-	Zn_clus	C6 zinc finger domain-containing protein
BDLA_00003426	GWHBEBO00000004	290663	291041	+	NA	NA
BDLA_00003427	GWHBEBO00000004	293258	293906	-	NA	NA
BDLA_00003428	GWHBEBO00000004	296138	296731	+	NA	-
BDLA_00003429	GWHBEBO00000004	297927	299191	+	DUF3435	Protein of unknown function (DUF3435)
BDLA_00003430	GWHBEBO00000004	330855	331370	-	RVT_1	Ribonuclease H protein
BDLA_00003431	GWHBEBO00000004	334373	334687	-	NA	NA
BDLA_00003432	GWHBEBO00000004	335172	336119	-	NA	NA
BDLA_00003433	GWHBEBO00000004	344258	345171	-	NA	NA
BDLA_00003434	GWHBEBO00000004	349467	350084	-	FAD_binding_3	FAD binding domain
BDLA_00003435	GWHBEBO00000004	353018	354256	+	Lactamase_B	Alkyl sulfatase dimerisation(MA20_17395)
BDLA_00003436	GWHBEBO00000004	357981	358575	+	Tyrosinase	Common central domain of tyrosinase
BDLA_00003437	GWHBEBO00000004	366351	366716	+	NA	NA
BDLA_00004292	GWHBEBO00000004	3115341	3121331	+	rve	to reverse transcriptase
BDLA_00004625	GWHBEBO00000004	4192867	4197177	-	rve	to reverse transcriptase
BDLA_00004626	GWHBEBO00000004	4197249	4198313	-	NA	NA
BDLA_00004627	GWHBEBO00000004	4200369	4201457	-	ADH_zinc_N	Zinc-binding dehydrogenase(IFR1)
BDLA_00004644	GWHBEBO00000004	4262428	4263873	+	NA	NA
BDLA_00004660	GWHBEBO00000004	4353095	4354540	+	NA	NA
BDLA_00004661	GWHBEBO00000004	4360297	4361265	-	NA	NA
BDLA_00004662	GWHBEBO00000004	4368178	4372365	+	CorA	-
BDLA_00004663	GWHBEBO00000004	4374688	4375546	-	DUF3435	Protein of unknown function (DUF3435)
BDLA_00004664	GWHBEBO00000004	4379721	4381379	-	NA	NA
BDLA_00004665	GWHBEBO00000004	4382483	4383680	+	NA	-
BDLA_00004666	GWHBEBO00000004	4410555	4411293	+	NA	NA
BDLA_00004667	GWHBEBO00000004	4415304	4415981	-	NA	NA
BDLA_00004668	GWHBEBO00000004	4416069	4416785	-	zf-CCHC	Retrotransposon gag protein
BDLA_00004669	GWHBEBO00000004	4423467	4423942	+	NA	NA
BDLA_00004670	GWHBEBO00000004	4433542	4433778	+	NA	NA
BDLA_00004671	GWHBEBO00000005	45956	47401	-	NA	NA
BDLA_00004714	GWHBEBO00000005	205976	206657	-	NA	NA
BDLA_00004729	GWHBEBO00000005	247356	248398	-	NA	NA
BDLA_00004730	GWHBEBO00000005	249808	250407	-	NA	protein dimerization activity
BDLA_00004913	GWHBEBO00000005	823365	824810	+	NA	NA
BDLA_00005650	GWHBEBO00000005	3163551	3168856	-	PDR_CDR	Belongs to the ABC transporter superfamily. ABCG family. PDR (TC 3.A.1.205) subfamily(SNQ2)
BDLA_00005840	GWHBEBO00000005	3813825	3814832	-	rve	Chromo (CHRromatin Organisation MOdifier) domain
BDLA_00005841	GWHBEBO00000005	3817914	3819138	-	NA	NA
BDLA_00007018	GWHBEBO00000006	70977	72927	-	Pkinase	Heterokaryon incompatibility protein (HET)
BDLA_00007133	GWHBEBO00000006	441773	443658	+	NA	protein dimerization activity
BDLA_00007134	GWHBEBO00000006	456540	456845	-	NA	NA
BDLA_00007208	GWHBEBO00000006	719204	721275	-	Cu-oxidase_3	Multicopper oxidase
BDLA_00007209	GWHBEBO00000006	722567	724833	+	Cu-oxidase_3	Multicopper oxidase
BDLA_00007210	GWHBEBO00000006	728292	730000	+	HET	Heterokaryon incompatibility protein (HET)
BDLA_00007211	GWHBEBO00000006	731453	733355	+	NAD_binding_8	NAD(P)-binding Rossmann-like domain
BDLA_00007573	GWHBEBO00000006	1859810	1860403	-	NA	NA
BDLA_00007574	GWHBEBO00000006	1863760	1865389	-	NA	NA
BDLA_00007672	GWHBEBO00000006	2174249	2177219	+	NA	NA
BDLA_00007673	GWHBEBO00000006	2178137	2178738	+	NA	NA
BDLA_00007674	GWHBEBO00000006	2187641	2188296	+	NA	translation elongation factor activity
BDLA_00007675	GWHBEBO00000006	2190695	2192256	+	NACHT	NACHT domain
BDLA_00007676	GWHBEBO00000006	2218030	2219508	-	WD40	incompatibility protein
BDLA_00007677	GWHBEBO00000006	2225326	2226771	-	NA	NA
BDLA_00007678	GWHBEBO00000006	2227573	2228286	-	NA	NA
BDLA_00007679	GWHBEBO00000006	2228857	2229375	-	NA	NA
BDLA_00007680	GWHBEBO00000006	2232151	2233098	-	NA	NA
BDLA_00007681	GWHBEBO00000006	2236380	2239388	-	XPG_N	flap structure-specific endonuclease
BDLA_00008020	GWHBEBO00000006	3374376	3379006	-	AAA	ATPase family associated with various cellular activities (AAA) family protein
BDLA_00008040	GWHBEBO00000006	3442889	3443605	+	NA	NA
BDLA_00008041	GWHBEBO00000006	3450503	3451566	+	OrsD	Encoded by
BDLA_00008042	GWHBEBO00000007	4876	6321	-	NA	NA
BDLA_00008043	GWHBEBO00000007	27331	28749	-	NA	NA
BDLA_00008044	GWHBEBO00000007	46741	47055	+	NA	NA
BDLA_00008045	GWHBEBO00000007	62413	62837	-	NA	NA
BDLA_00008046	GWHBEBO00000007	79583	80251	+	zf-CCHC	Retrotransposon gag protein
BDLA_00008047	GWHBEBO00000007	84870	87742	-	NA	NA
BDLA_00008048	GWHBEBO00000007	91078	92866	-	NA	NA
BDLA_00008049	GWHBEBO00000007	106590	107411	+	NA	NA
BDLA_00008070	GWHBEBO00000007	186351	188160	+	NA	NA
BDLA_00008086	GWHBEBO00000007	254737	258146	-	Cu_bind_like	-
BDLA_00008422	GWHBEBO00000007	1335521	1335952	+	NA	NA
BDLA_00008866	GWHBEBO00000007	2774864	2775172	-	zf-CCHC	Retrotransposon gag protein
BDLA_00008921	GWHBEBO00000007	2958632	2959909	+	NA	NA
BDLA_00008922	GWHBEBO00000007	2962938	2963945	+	rve	Chromo (CHRromatin Organisation MOdifier) domain
BDLA_00008939	GWHBEBO00000007	3026663	3028549	+	NA	protein dimerization activity
BDLA_00009045	GWHBEBO00000007	3357629	3359512	+	NA	NA
BDLA_00009046	GWHBEBO00000007	3361264	3361848	+	NA	NA
BDLA_00009047	GWHBEBO00000007	3364398	3365620	-	Methyltransf_2	-o-)-methyltransferase
BDLA_00009048	GWHBEBO00000007	3372091	3372516	+	NA	NA
BDLA_00009049	GWHBEBO00000007	3377331	3378510	-	p450	Cytochrome p-450
BDLA_00009050	GWHBEBO00000007	3379203	3381089	+	NA	protein dimerization activity
BDLA_00009051	GWHBEBO00000007	3381136	3381870	-	p450	cytochrome P450
BDLA_00009052	GWHBEBO00000007	3383837	3384374	+	NA	NA
BDLA_00009053	GWHBEBO00000007	3400461	3401366	+	NA	NA
BDLA_00009054	GWHBEBO00000007	3402448	3402894	+	NA	NA
BDLA_00009055	GWHBEBO00000007	3447679	3447894	+	NA	NA
BDLA_00009056	GWHBEBO00000007	3467922	3468806	+	NA	NA
BDLA_00009057	GWHBEBO00000008	15258	15656	-	OrsD	Encoded by
BDLA_00009058	GWHBEBO00000008	26996	30877	+	Pkinase	cyclin-dependent protein serine/threonine kinase activity
BDLA_00009059	GWHBEBO00000008	37571	38638	-	adh_short	Belongs to the short-chain dehydrogenases reductases (SDR) family
BDLA_00009060	GWHBEBO00000008	47334	48284	-	OrsD	Encoded by
BDLA_00009061	GWHBEBO00000008	51006	52923	+	Pyr_redox_3	L-lysine 6-monooxygenase (NADPH-requiring)
BDLA_00009062	GWHBEBO00000008	54332	55588	+	NA	-
BDLA_00009063	GWHBEBO00000008	56080	57279	+	PAF-AH_p_II	paf acetylhydrolase family protein
BDLA_00009064	GWHBEBO00000008	58002	59151	-	NA	NA
BDLA_00009065	GWHBEBO00000008	68146	69698	-	NA	NA
BDLA_00009066	GWHBEBO00000008	70852	72003	-	FSH1	Serine hydrolase (FSH1)
BDLA_00009067	GWHBEBO00000008	83205	84094	-	NA	NA
BDLA_00009068	GWHBEBO00000008	100017	101180	+	NA	NA
BDLA_00009069	GWHBEBO00000008	110736	112031	-	NA	NA
BDLA_00009070	GWHBEBO00000008	118162	120191	+	NA	NA
BDLA_00009071	GWHBEBO00000008	127227	127565	-	Pyr_redox_3	Flavin-binding monooxygenase-like(pamO)
BDLA_00009072	GWHBEBO00000008	127590	127826	-	NA	NA
BDLA_00009073	GWHBEBO00000008	127899	128399	-	Pyr_redox_3	Pyridine nucleotide-disulphide oxidoreductase
BDLA_00009166	GWHBEBO00000008	392524	393931	-	SGL	SMP-30/Gluconolaconase/LRE-like region
BDLA_00009360	GWHBEBO00000008	1067155	1069128	+	NA	-
BDLA_00009361	GWHBEBO00000008	1075083	1080678	-	TPR_12	NB-ARC domain
BDLA_00009362	GWHBEBO00000008	1100219	1100974	+	NA	-
BDLA_00009394	GWHBEBO00000008	1208270	1214260	-	rve	to reverse transcriptase
BDLA_00009457	GWHBEBO00000008	1431171	1435354	-	rve	to reverse transcriptase
BDLA_00009458	GWHBEBO00000008	1435426	1437033	-	NA	NA
BDLA_00009581	GWHBEBO00000008	1871662	1872726	+	NA	NA
BDLA_00009582	GWHBEBO00000008	1872798	1877108	+	rve	to reverse transcriptase
BDLA_00010013	GWHBEBO00000008	3197642	3198175	+	NA	NA
BDLA_00010014	GWHBEBO00000008	3199381	3203000	-	WD40	WD domain, G-beta repeat
BDLA_00010015	GWHBEBO00000008	3207153	3207866	+	NA	NA
BDLA_00010016	GWHBEBO00000008	3237070	3237972	-	Pkinase	Serine threonine-protein kinase sgk2
BDLA_00010017	GWHBEBO00000008	3241484	3243205	+	Pkinase	proteasome regulatory particle assembly
BDLA_00010018	GWHBEBO00000008	3262829	3263274	-	NA	-
BDLA_00010019	GWHBEBO00000008	3264967	3266133	-	NA	NA
BDLA_00010020	GWHBEBO00000008	3267689	3268546	+	zf-RING_UBOX	YEATS family
BDLA_00010021	GWHBEBO00000008	3271106	3272404	-	FA_desaturase	Fatty acid desaturase
BDLA_00010022	GWHBEBO00000008	3273980	3274882	+	p450	Cytochrome p-450
BDLA_00010023	GWHBEBO00000008	3274892	3275816	+	p450	Cytochrome p-450
BDLA_00010024	GWHBEBO00000008	3277497	3278564	+	NA	-
BDLA_00010025	GWHBEBO00000008	3279159	3282161	-	HET	Heterokaryon incompatibility protein (HET)
BDLA_00010026	GWHBEBO00000008	3283319	3285200	+	ILVD_EDD	Dehydratase family(ILV3)
BDLA_00010027	GWHBEBO00000008	3285469	3286878	-	NA	-
BDLA_00010028	GWHBEBO00000008	3288080	3288992	-	BTB	-
BDLA_00010029	GWHBEBO00000008	3289890	3291230	+	NA	NA
BDLA_00010030	GWHBEBO00000008	3291944	3292712	-	NA	-
BDLA_00010031	GWHBEBO00000008	3293602	3294936	+	zf-CCHC	-
BDLA_00010032	GWHBEBO00000008	3313161	3317078	-	PNP_UDP_1	Phosphorylase superfamily
BDLA_00010033	GWHBEBO00000008	3319067	3319493	+	NA	NA
BDLA_00010034	GWHBEBO00000008	3324668	3325381	+	NA	NA
BDLA_00010035	GWHBEBO00000008	3334792	3336289	-	NA	NA
BDLA_00010036	GWHBEBO00000008	3346980	3348425	+	OrsD	Encoded by
BDLA_00010037	GWHBEBO00000008	3356123	3356997	+	NA	NA
BDLA_00010038	GWHBEBO00000009	34007	35604	-	NA	NA
BDLA_00010039	GWHBEBO00000009	39131	40884	+	NA	NA
BDLA_00010040	GWHBEBO00000009	46888	49877	-	AAA	ATPase family associated with various cellular activities (AAA)
BDLA_00010041	GWHBEBO00000009	50059	50906	-	NA	NA
BDLA_00010042	GWHBEBO00000009	51611	53146	+	NA	NA
BDLA_00010043	GWHBEBO00000009	81143	81475	+	NA	NA
BDLA_00010044	GWHBEBO00000009	82132	83475	-	NA	NA
BDLA_00010565	GWHBEBO00000009	1773002	1774447	+	NA	NA
BDLA_00010566	GWHBEBO00000009	1778862	1779119	+	DUF2462	Protein of unknown function (DUF2462)
BDLA_00010567	GWHBEBO00000009	1779538	1781259	-	DUF5427	Family of unknown function (DUF5427)
BDLA_00010568	GWHBEBO00000009	1781803	1784368	+	NA	-
BDLA_00010569	GWHBEBO00000009	1785295	1787151	-	FAD_binding_7	DNA photolyase(PHR1)
BDLA_00010752	GWHBEBO00000009	2417186	2418463	+	NA	NA
BDLA_00010753	GWHBEBO00000009	2421493	2422500	+	rve	Chromo (CHRromatin Organisation MOdifier) domain
BDLA_00010775	GWHBEBO00000009	2577032	2578338	+	DAO	FAD dependent oxidoreductase
BDLA_00010776	GWHBEBO00000009	2578644	2582241	+	NA	NA
BDLA_00010777	GWHBEBO00000009	2583065	2584602	-	FAD_binding_3	monooxygenase
BDLA_00010778	GWHBEBO00000009	2586550	2587377	+	Peptidase_S9	Carbohydrate esterase family 1 protein
BDLA_00010779	GWHBEBO00000009	2588503	2590778	+	NA	NA
BDLA_00010780	GWHBEBO00000009	2591489	2592784	+	FAD_binding_3	FAD binding domain
BDLA_00010781	GWHBEBO00000009	2593737	2595200	+	MFS_1	Major Facilitator Superfamily
BDLA_00010782	GWHBEBO00000009	2597240	2598634	-	NA	GAL4-like Zn(II)2Cys6 (or C6 zinc) binuclear cluster DNA-binding domain
BDLA_00010941	GWHBEBO00000009	3112876	3114346	-	NA	-
BDLA_00010942	GWHBEBO00000009	3114684	3115480	+	NA	NA
BDLA_00010943	GWHBEBO00000009	3130605	3131945	+	zf-CCHC	Retrotransposon gag protein
BDLA_00010944	GWHBEBO00000009	3136298	3138778	-	NA	NA
BDLA_00010949	GWHBEBO00000009	3162601	3163559	+	NA	NA
BDLA_00010950	GWHBEBO00000009	3170843	3171597	-	DUF3645	Protein of unknown function (DUF3645)
BDLA_00010951	GWHBEBO00000009	3176440	3179795	+	RNase_H	Endonuclease that specifically degrades the RNA of RNA- DNA hybrids
BDLA_00010952	GWHBEBO00000009	3181630	3183082	+	NA	NA
BDLA_00010953	GWHBEBO00000009	3184040	3185280	+	NA	NA
BDLA_00010954	GWHBEBO00000009	3185315	3189247	-	TPR_8	Tetratricopeptide repeat
BDLA_00010955	GWHBEBO00000009	3194228	3194947	+	NA	NA
BDLA_00010956	GWHBEBO00000009	3197799	3199590	+	NA	NA
BDLA_00010957	GWHBEBO00000009	3225329	3225847	+	NA	NA
BDLA_00010958	GWHBEBO00000009	3226737	3228335	-	NA	NA
BDLA_00010959	GWHBEBO00000009	3233339	3234457	-	NA	NA
BDLA_00010960	GWHBEBO00000009	3234647	3234877	-	NA	NA
BDLA_00010961	GWHBEBO00000009	3238073	3238893	-	NA	NA
BDLA_00010962	GWHBEBO00000009	3239258	3240525	+	NA	NA
BDLA_00010963	GWHBEBO00000009	3242574	3244177	-	NA	-
BDLA_00010964	GWHBEBO00000009	3251323	3253127	+	NA	NA
BDLA_00010965	GWHBEBO00000009	3260946	3262323	+	Pkinase	Protein tyrosine kinase
BDLA_00010966	GWHBEBO00000009	3266582	3267944	+	NA	NA
BDLA_00010967	GWHBEBO00000009	3271679	3271882	-	NA	NA
BDLA_00010968	GWHBEBO00000009	3271895	3276172	-	NA	NA
BDLA_00010969	GWHBEBO00000009	3287027	3292092	-	Pkinase	proteasome regulatory particle assembly
BDLA_00010970	GWHBEBO00000009	3300572	3301796	+	NA	NA
BDLA_00010971	GWHBEBO00000009	3304824	3305831	+	rve	Chromo (CHRromatin Organisation MOdifier) domain
BDLA_00010972	GWHBEBO00000009	3306832	3309694	-	NA	NA
BDLA_00010973	GWHBEBO00000009	3313532	3314965	+	NA	NA
BDLA_00010974	GWHBEBO00000009	3317369	3317584	-	NA	NA
BDLA_00010975	GWHBEBO00000009	3322446	3323775	+	NA	NA
BDLA_00010976	GWHBEBO00000010	22811	23612	-	NA	NA
BDLA_00010977	GWHBEBO00000010	42727	43906	-	NA	NA
BDLA_00010978	GWHBEBO00000010	44704	45237	+	Exo_endo_phos_2	Encoded by
BDLA_00010979	GWHBEBO00000010	45034	45882	-	NA	NA
BDLA_00010980	GWHBEBO00000010	46202	48380	+	RVT_1	RNase H
BDLA_00010981	GWHBEBO00000010	67459	68968	-	Transferase	trichothecene 3-o-acetyltransferase
BDLA_00010982	GWHBEBO00000010	69223	70033	-	DIT1_PvcA	Pyoverdine/dityrosine biosynthesis protein
BDLA_00010983	GWHBEBO00000010	76610	78645	-	NA	-
BDLA_00010984	GWHBEBO00000010	79975	82281	+	AAA	ATPase family associated with various cellular activities (AAA)
BDLA_00010985	GWHBEBO00000010	97973	99995	+	Tyrosinase	Common central domain of tyrosinase
BDLA_00010986	GWHBEBO00000010	103321	103530	-	NA	NA
BDLA_00011857	GWHBEBO00000010	3008733	3009414	-	NA	NA
BDLA_00011900	GWHBEBO00000010	3136719	3144545	+	ketoacyl-synt	polyketide synthase
BDLA_00011912	GWHBEBO00000010	3193924	3194453	-	NA	-
BDLA_00011913	GWHBEBO00000010	3210351	3211288	+	Lipase_GDSL_2	GDSL-like Lipase/Acylhydrolase family
BDLA_00011914	GWHBEBO00000010	3222855	3223593	+	NA	NA
BDLA_00011915	GWHBEBO00000010	3227604	3228281	-	NA	NA
BDLA_00011916	GWHBEBO00000010	3228369	3229085	-	zf-CCHC	Retrotransposon gag protein
BDLA_00011917	GWHBEBO00000010	3235771	3236348	+	NA	NA
BDLA_00011918	GWHBEBO00000010	3245849	3246085	+	NA	NA
BDLA_00013048	GWHBEBO00000012	745	1684	+	NA	NA
BDLA_00013049	GWHBEBO00000012	6463	7179	-	zf-CCHC	Retrotransposon gag protein
BDLA_00013050	GWHBEBO00000012	13862	14439	+	NA	NA
BDLA_00013051	GWHBEBO00000012	23945	24181	+	NA	NA
BDLA_00013052	GWHBEBO00000012	33628	37192	+	NA	NA
BDLA_00012965	GWHBEBO00000013	31572	32824	-	NA	NA
BDLA_00012966	GWHBEBO00000013	33129	34845	-	NA	NA
BDLA_00012967	GWHBEBO00000013	39096	39575	+	NA	NA
BDLA_00012968	GWHBEBO00000013	51296	51834	+	NA	NA
BDLA_00012969	GWHBEBO00000013	54195	54525	-	NA	NA
BDLA_00012970	GWHBEBO00000013	58520	59224	-	NA	NA
BDLA_00012971	GWHBEBO00000013	65294	66859	+	NA	NA
BDLA_00012972	GWHBEBO00000013	68732	69394	-	NA	NA
BDLA_00012973	GWHBEBO00000013	77815	79341	+	NA	NA
BDLA_00012974	GWHBEBO00000013	80364	82440	+	NA	NA
BDLA_00012975	GWHBEBO00000013	94785	95327	+	NA	-
BDLA_00012976	GWHBEBO00000013	98657	99733	+	NA	NA
BDLA_00012977	GWHBEBO00000013	103722	104126	-	NA	NA
BDLA_00012978	GWHBEBO00000013	141145	141627	-	NA	NA
BDLA_00012979	GWHBEBO00000013	147535	150500	-	NA	NA
BDLA_00012980	GWHBEBO00000013	157361	157883	-	NA	NA
BDLA_00012981	GWHBEBO00000013	166121	167586	+	DUF3435	Protein of unknown function (DUF3435)
BDLA_00012982	GWHBEBO00000013	178692	179321	-	NA	NA
BDLA_00012983	GWHBEBO00000013	190887	192719	-	NA	NA
BDLA_00012984	GWHBEBO00000013	210533	210982	+	NA	NA
BDLA_00012985	GWHBEBO00000013	221776	222576	+	NA	NA
BDLA_00012986	GWHBEBO00000013	233665	235089	+	NA	regulation of short-term neuronal synaptic plasticity
BDLA_00012987	GWHBEBO00000013	270218	270971	+	NA	NA
BDLA_00012988	GWHBEBO00000013	281752	282504	+	NA	NA
BDLA_00012989	GWHBEBO00000013	282855	285151	-	zf-MYND	Domain of unknown function (DUF4470)
BDLA_00012990	GWHBEBO00000013	286154	287302	+	NA	NA
BDLA_00012991	GWHBEBO00000013	328068	328874	+	MMR_HSR1	50S ribosome-binding GTPase
BDLA_00012992	GWHBEBO00000013	340688	343241	+	rve	retrotransposon
BDLA_00012993	GWHBEBO00000013	372098	375337	-	TPR_12	kinesin light chain
BDLA_00012994	GWHBEBO00000013	377927	378988	-	NA	phosphatidylglycerol acyl-chain remodeling
BDLA_00012995	GWHBEBO00000013	379512	385006	+	TPR_12	kinesin light chain
BDLA_00012996	GWHBEBO00000013	391029	393314	-	NA	NA
BDLA_00012997	GWHBEBO00000013	412812	413726	+	NA	-
BDLA_00012998	GWHBEBO00000013	447519	449937	+	NA	NA
BDLA_00012999	GWHBEBO00000013	459715	461398	-	NA	NA
BDLA_00013000	GWHBEBO00000013	467886	469658	-	NA	NA
BDLA_00013001	GWHBEBO00000013	471055	471627	+	NA	NA
BDLA_00013002	GWHBEBO00000013	495082	496036	-	DUF3455	Protein of unknown function (DUF3455)
BDLA_00013003	GWHBEBO00000013	548112	549014	+	NA	NA
BDLA_00013004	GWHBEBO00000013	559912	560481	-	NA	NA
BDLA_00013005	GWHBEBO00000013	585359	586413	+	Pkinase	Protein kinase domain(HRR25)
BDLA_00013006	GWHBEBO00000013	596600	598393	-	WD40	WD domain, G-beta repeat
BDLA_00013007	GWHBEBO00000013	608563	609153	+	NA	NA
BDLA_00013008	GWHBEBO00000013	629434	630375	-	NA	-
BDLA_00013009	GWHBEBO00000013	631972	632841	+	NA	NA
BDLA_00013010	GWHBEBO00000013	647802	649448	+	NA	NA
BDLA_00013011	GWHBEBO00000013	667781	669275	+	DUF2263	Uncharacterized protein conserved in bacteria (DUF2263)
BDLA_00013012	GWHBEBO00000013	671882	672457	-	NA	NA
BDLA_00013013	GWHBEBO00000013	674414	674788	+	NA	NA
BDLA_00013014	GWHBEBO00000013	675555	677799	+	NA	NA
BDLA_00013015	GWHBEBO00000013	684486	685748	-	Glyco_hydro_18	Belongs to the glycosyl hydrolase 18 family(CHT2)
BDLA_00013016	GWHBEBO00000013	696777	698536	-	NA	NA
BDLA_00013017	GWHBEBO00000013	699276	699584	+	NA	NA
BDLA_00013018	GWHBEBO00000013	713350	714399	+	NA	-
BDLA_00013019	GWHBEBO00000013	722625	723242	+	adh_short	short-chain dehydrogenase reductase
BDLA_00013020	GWHBEBO00000013	724420	726048	-	MFS_1	Fungal trichothecene efflux pump (TRI12)
BDLA_00013021	GWHBEBO00000013	732973	733367	+	NA	NA
BDLA_00013022	GWHBEBO00000013	749458	750300	+	NA	NA
BDLA_00013023	GWHBEBO00000013	786692	787168	+	Glyco_hydro_18	chitinase activity
BDLA_00013024	GWHBEBO00000013	802616	803538	-	NA	NA
BDLA_00013025	GWHBEBO00000013	803590	809026	-	NA	NA
BDLA_00013026	GWHBEBO00000013	809245	812962	+	NA	-
BDLA_00013027	GWHBEBO00000013	828086	829099	-	NA	-
BDLA_00013028	GWHBEBO00000013	829130	833311	-	NA	NA
BDLA_00013029	GWHBEBO00000013	840296	842347	-	NA	NA
BDLA_00013030	GWHBEBO00000013	845059	845913	+	NA	NA
BDLA_00013031	GWHBEBO00000013	861350	864715	+	NA	NA
BDLA_00013032	GWHBEBO00000013	867901	869179	-	Pkinase_Tyr	-
BDLA_00013033	GWHBEBO00000013	872890	875212	-	NA	NA
BDLA_00013034	GWHBEBO00000013	879586	881256	+	NA	NA
BDLA_00013035	GWHBEBO00000013	891787	892357	+	NA	NA
BDLA_00013036	GWHBEBO00000013	893693	894583	-	Pkinase_Tyr	protein kinase activity
BDLA_00013037	GWHBEBO00000013	895204	895883	-	NA	NA
BDLA_00013038	GWHBEBO00000013	897315	898515	+	NA	NA
BDLA_00013039	GWHBEBO00000013	898648	899200	-	NA	NA
BDLA_00013040	GWHBEBO00000013	899666	900246	+	NA	NA
BDLA_00013041	GWHBEBO00000013	902762	903282	-	NA	NA
BDLA_00013042	GWHBEBO00000013	905394	906043	+	NA	NA
BDLA_00013043	GWHBEBO00000013	911513	913011	-	NA	NA
BDLA_00013044	GWHBEBO00000013	921586	923197	+	NA	NA
BDLA_00013045	GWHBEBO00000013	924951	926120	-	NA	NA
BDLA_00013046	GWHBEBO00000013	932787	933787	+	NA	NA
BDLA_00013047	GWHBEBO00000013	942388	943262	-	NA	NA
BDLA_00012745	GWHBEBO00000014	30187	33247	+	NA	NA
BDLA_00012746	GWHBEBO00000014	34035	34603	-	NA	NA
BDLA_00012747	GWHBEBO00000014	44291	45391	-	NA	NA
BDLA_00012748	GWHBEBO00000014	49543	53020	-	Glyco_hydro_30C	Glycoside hydrolase family
BDLA_00012752	GWHBEBO00000014	78625	80408	+	NA	NA
BDLA_00012753	GWHBEBO00000014	83756	84676	+	Dynamin_N	Belongs to the TRAFAC class dynamin-like GTPase superfamily. Dynamin Fzo YdjA family
BDLA_00012754	GWHBEBO00000014	84719	85512	+	Dynamin_N	Belongs to the TRAFAC class dynamin-like GTPase superfamily. Dynamin Fzo YdjA family
BDLA_00012755	GWHBEBO00000014	86290	87785	+	NA	NA
BDLA_00012756	GWHBEBO00000014	94326	95096	-	NA	NA
BDLA_00012757	GWHBEBO00000014	117190	118819	-	NA	NA
BDLA_00012796	GWHBEBO00000014	276150	277730	-	NA	NA
BDLA_00012797	GWHBEBO00000014	281226	284079	-	PNP_UDP_1	Ankyrin repeat
BDLA_00012798	GWHBEBO00000014	286180	287157	+	NA	-
BDLA_00012799	GWHBEBO00000014	287648	288478	-	Fig1	-
BDLA_00012825	GWHBEBO00000014	397751	398883	-	NA	NA
BDLA_00012840	GWHBEBO00000014	459672	462559	-	NA	NA
BDLA_00012841	GWHBEBO00000014	462591	462827	-	NA	NA
BDLA_00012842	GWHBEBO00000014	464097	464807	-	NA	NA
BDLA_00012843	GWHBEBO00000014	467199	467888	-	NA	-
BDLA_00012844	GWHBEBO00000014	476055	477623	+	NA	-
BDLA_00012854	GWHBEBO00000014	523084	524529	-	NA	NA
BDLA_00012855	GWHBEBO00000014	525082	526710	+	NA	NA
BDLA_00012856	GWHBEBO00000014	533592	535040	-	NA	NA
BDLA_00012857	GWHBEBO00000014	549223	551583	+	NA	NA
BDLA_00012858	GWHBEBO00000014	553921	554934	-	NA	NA
BDLA_00012859	GWHBEBO00000014	556097	556681	+	NA	NA
BDLA_00012860	GWHBEBO00000014	566518	567829	+	NA	NA
BDLA_00012861	GWHBEBO00000014	568194	570030	-	FAD_binding_4	Berberine and berberine like
BDLA_00012862	GWHBEBO00000014	572203	572658	+	NA	NA
BDLA_00012863	GWHBEBO00000014	575976	577484	-	HNH_2	HNH endonuclease
BDLA_00012864	GWHBEBO00000014	590216	591844	+	NA	NA
BDLA_00012873	GWHBEBO00000014	633177	634211	-	NA	-
BDLA_00012881	GWHBEBO00000014	672961	674731	-	NA	-
BDLA_00012882	GWHBEBO00000014	675881	677302	-	NA	-
BDLA_00012883	GWHBEBO00000014	679091	679654	-	NA	NA
BDLA_00012884	GWHBEBO00000014	680984	682027	-	NA	NA
BDLA_00012885	GWHBEBO00000014	683071	684898	+	p450	Belongs to the cytochrome P450 family
BDLA_00012934	GWHBEBO00000014	922836	923774	+	NA	NA
BDLA_00012935	GWHBEBO00000014	924669	926502	+	NA	-
BDLA_00012936	GWHBEBO00000014	930574	931251	-	NA	NA
BDLA_00012937	GWHBEBO00000014	933789	934118	-	NA	NA
BDLA_00012938	GWHBEBO00000014	935349	936794	+	NA	NA
BDLA_00012939	GWHBEBO00000014	942574	943380	-	MMR_HSR1	50S ribosome-binding GTPase
BDLA_00012940	GWHBEBO00000014	957790	958971	-	NA	NA
BDLA_00012941	GWHBEBO00000014	963669	966570	-	NA	NA
BDLA_00012942	GWHBEBO00000014	967079	968092	+	NA	NA
BDLA_00012943	GWHBEBO00000014	968421	969377	+	HET	Heterokaryon incompatibility protein (HET)
BDLA_00012944	GWHBEBO00000014	970046	971134	+	NA	-
BDLA_00012945	GWHBEBO00000014	974421	975645	+	NA	NA
BDLA_00012946	GWHBEBO00000014	978727	979734	+	rve	Chromo (CHRromatin Organisation MOdifier) domain
BDLA_00012947	GWHBEBO00000014	985855	986291	-	NA	-
BDLA_00012948	GWHBEBO00000014	987548	987880	+	NA	-
BDLA_00012949	GWHBEBO00000014	994974	996265	+	NA	NA
BDLA_00012959	GWHBEBO00000014	1044225	1044732	+	NA	NA
BDLA_00012960	GWHBEBO00000014	1047360	1047979	-	NA	NA
BDLA_00012961	GWHBEBO00000014	1049620	1049829	-	NA	NA
BDLA_00012962	GWHBEBO00000014	1049926	1050330	-	NA	NA
BDLA_00012963	GWHBEBO00000014	1054917	1056362	+	NA	NA
BDLA_00012964	GWHBEBO00000014	1094638	1095511	-	NA	NA
BDLA_00011919	GWHBEBO00000015	21581	22455	+	NA	NA
BDLA_00011920	GWHBEBO00000015	29087	30085	+	COesterase	Belongs to the type-B carboxylesterase lipase family
BDLA_00011921	GWHBEBO00000015	48403	49023	+	NA	NA
BDLA_00011922	GWHBEBO00000015	50677	51228	+	NA	NA
BDLA_00011923	GWHBEBO00000015	54056	55333	+	NA	NA
BDLA_00011924	GWHBEBO00000015	58362	59369	+	rve	Chromo (CHRromatin Organisation MOdifier) domain
BDLA_00011925	GWHBEBO00000015	62075	63633	-	HNH_2	HNH endonuclease
BDLA_00011926	GWHBEBO00000015	84254	87063	+	NA	NA
BDLA_00011947	GWHBEBO00000015	163882	165327	-	NA	NA
BDLA_00012069	GWHBEBO00000015	564309	565316	+	rve	Chromo (CHRromatin Organisation MOdifier) domain
BDLA_00012125	GWHBEBO00000015	745518	746387	-	Abhydrolase_1	alpha/beta hydrolase fold
BDLA_00012126	GWHBEBO00000015	746994	750090	+	2-Hacid_dh_C	Belongs to the D-isomer specific 2-hydroxyacid dehydrogenase family
BDLA_00012657	GWHBEBO00000015	2536882	2541192	-	rve	to reverse transcriptase
BDLA_00012658	GWHBEBO00000015	2541264	2546462	-	NA	NA
BDLA_00012737	GWHBEBO00000015	2822108	2823937	-	NA	NA
BDLA_00012738	GWHBEBO00000015	2825016	2826293	+	NA	NA
BDLA_00012739	GWHBEBO00000015	2829323	2830330	+	rve	Chromo (CHRromatin Organisation MOdifier) domain
BDLA_00012740	GWHBEBO00000015	2832159	2833098	+	AA_permease_2	Amino acid permease
BDLA_00012741	GWHBEBO00000015	2833137	2833975	+	AA_permease_2	methionine permease
BDLA_00012742	GWHBEBO00000015	2835269	2837617	-	tRNA-synt_1	Belongs to the class-I aminoacyl-tRNA synthetase family(VAS1)
BDLA_00012743	GWHBEBO00000015	2841351	2841629	-	NA	NA
BDLA_00012744	GWHBEBO00000015	2859581	2859911	-	NA	NA
