# Supplementary material for: The Comparative Genomics of Botryosphaeriaceae Suggests Gene Families of Botryosphaeria dothidea Related to Pathogenicity on Chinese Hickory Tree
Source: J Fungi (Basel). 2024 Apr 22;10(4):299. doi: 10.3390/jof10040299 (PMC11051394; doi:10.3390/jof10040299)
Supplement: Supplementary file 1 [file jof-10-00299-s001.zip › Table S3.xlsx]

## Sheet: Table S3
Table S3 Statistic of orthologous analysis
Orthologous overall statistic	Count
Number of species	8
Number of genes	100070
Number of genes in orthogroups	96176
Number of unassigned genes	3894
Percentage of genes in orthogroups	96.1
Percentage of unassigned genes	3.9
Number of orthogroups	15050
Number of species-specific orthogroups	657
Number of genes in species-specific orthogroups	2122
Percentage of genes in species-specific orthogroups	2.1
Mean orthogroup size	6.4
Median orthogroup size	7
Number of orthogroups with all species present	6785
Number of single-copy orthogroups	6046
