# Supplementary material for: The Comparative Genomics of Botryosphaeriaceae Suggests Gene Families of Botryosphaeria dothidea Related to Pathogenicity on Chinese Hickory Tree
Source: J Fungi (Basel). 2024 Apr 22;10(4):299. doi: 10.3390/jof10040299 (PMC11051394; doi:10.3390/jof10040299)
Supplement: Supplementary file 1 [file jof-10-00299-s001.zip › Table S4.xlsx]

## Sheet: Table S4
Table S4 Orthologs distribution in each Botryosphaeriaceae species
Orthologous statistic per species	BDLA	BQTK	BCTK	BFLG	MP	NP	DC	LT
Number of genes	13052	12141	12910	12863	14845	10366	10839	13054
Number of genes in orthogroups	12819	11972	12689	12642	13056	10013	10483	12502
Number of unassigned genes	233	169	221	221	1789	353	356	552
Percentage of genes in orthogroups	98.2	98.6	98.3	98.3	87.9	96.6	96.7	95.8
Percentage of unassigned genes	1.8	1.4	1.7	1.7	12.1	3.4	3.3	4.2
Number of orthogroups containing species	12340	11690	12352	12336	11285	9413	10038	11102
Percentage of orthogroups containing species	82	77.7	82.1	82	75	62.5	66.7	73.8
Number of species-specific orthogroups	37	21	23	27	261	62	56	170
Number of genes in species-specific orthogroups	94	60	62	104	868	193	193	548
Percentage of genes in species-specific orthogroups	0.7	0.5	0.5	0.8	5.8	1.9	1.8	4.2
