# Supplementary material for: The Comparative Genomics of Botryosphaeriaceae Suggests Gene Families of Botryosphaeria dothidea Related to Pathogenicity on Chinese Hickory Tree
Source: J Fungi (Basel). 2024 Apr 22;10(4):299. doi: 10.3390/jof10040299 (PMC11051394; doi:10.3390/jof10040299)
Supplement: Supplementary file 1 [file jof-10-00299-s001.zip › Table S5.xlsx]

## Sheet: Table S5
Table S5 Annotations of genes assigned to rapid-evolving orthologs in BDLA
BDLA Gene ID	Orthologous ID	Pfam domain	Rapid evolving Type
BDLA_00003380-RA	OG0000011	Chromo	Expanded
BDLA_00003400-RA	OG0000011	Chromo	Expanded
BDLA_00004292-RA	OG0000011	Chromo	Expanded
BDLA_00004625-RA	OG0000011	Chromo	Expanded
BDLA_00009394-RA	OG0000011	Chromo	Expanded
BDLA_00009457-RA	OG0000011	Chromo	Expanded
BDLA_00009582-RA	OG0000011	Chromo	Expanded
BDLA_00012652-RA	OG0000011	Unknown	Expanded
BDLA_00012657-RA	OG0000011	Chromo	Expanded
BDLA_00006996-RA	OG0000017	Unknown	Contracted
BDLA_00002029-RA	OG0000055	Abhydrolase_3	Expanded
BDLA_00007282-RA	OG0000055	Abhydrolase_3	Expanded
BDLA_00012873-RA	OG0000057	Unknown	Expanded
BDLA_00012919-RA	OG0000057	Unknown	Expanded
BDLA_00012944-RA	OG0000057	Unknown	Expanded
BDLA_00010161-RA	OG0000058	adh_short	Expanded
BDLA_00010991-RA	OG0000058	adh_short	Expanded
BDLA_00013019-RA	OG0000058	adh_short	Expanded
BDLA_00000193-RA	OG0000061	Chromo	Expanded
BDLA_00001851-RA	OG0000061	Chromo	Expanded
BDLA_00005840-RA	OG0000061	Chromo	Expanded
BDLA_00006329-RA	OG0000061	Chromo	Expanded
BDLA_00006999-RA	OG0000061	Chromo	Expanded
BDLA_00008922-RA	OG0000061	Chromo	Expanded
BDLA_00010753-RA	OG0000061	Chromo	Expanded
BDLA_00010971-RA	OG0000061	Chromo	Expanded
BDLA_00011924-RA	OG0000061	Chromo	Expanded
BDLA_00012069-RA	OG0000061	Chromo	Expanded
BDLA_00012739-RA	OG0000061	Chromo	Expanded
BDLA_00012946-RA	OG0000061	Chromo	Expanded
BDLA_00000167-RA	OG0000068	Unknown	Expanded
BDLA_00012999-RA	OG0000068	Unknown	Expanded
BDLA_00003382-RA	OG0000083	Unknown	Expanded
BDLA_00006994-RA	OG0000083	Peptidase_C48	Expanded
BDLA_00012893-RA	OG0000083	Unknown	Expanded
BDLA_00012996-RA	OG0000083	Unknown	Expanded
BDLA_00012998-RA	OG0000083	Unknown	Expanded
BDLA_00006985-RA	OG0000084	Unknown	Expanded
BDLA_00007003-RA	OG0000084	OrsD	Expanded
BDLA_00010787-RA	OG0000122	Unknown	Expanded
BDLA_00011912-RA	OG0000122	Unknown	Expanded
BDLA_00002260-RA	OG0000142	Dabb	Contracted
BDLA_00006191-RA	OG0000159	Anticodon_1	Expanded
BDLA_00013003-RA	OG0000159	Unknown	Expanded
BDLA_00004451-RA	OG0000163	Unknown	Expanded
BDLA_00004452-RA	OG0000163	adh_short	Expanded
BDLA_00003926-RA	OG0000165	LysM	Expanded
BDLA_00003927-RA	OG0000165	LysM	Expanded
BDLA_00009808-RA	OG0000165	LysM	Expanded
BDLA_00003500-RA	OG0000172	Tyrosinase	Expanded
BDLA_00007045-RA	OG0000172	Tyrosinase	Expanded
BDLA_00005358-RA	OG0000181	Unknown	Expanded
BDLA_00005359-RA	OG0000181	Pkinase	Expanded
BDLA_00005555-RA	OG0000182	Pkinase	Expanded
BDLA_00013005-RA	OG0000182	Pkinase	Expanded
BDLA_00005739-RA	OG0000184	CFEM	Expanded
BDLA_00005740-RA	OG0000184	Cep3	Expanded
BDLA_00009465-RA	OG0000186	Unknown	Expanded
BDLA_00009466-RA	OG0000186	Unknown	Expanded
BDLA_00008745-RA	OG0000190	DUF2263	Expanded
BDLA_00013011-RA	OG0000190	DUF2263	Expanded
BDLA_00013017-RA	OG0000190	Unknown	Expanded
BDLA_00007015-RA	OG0000196	Unknown	Expanded
BDLA_00008045-RA	OG0000196	Unknown	Expanded
BDLA_00010956-RA	OG0000196	Unknown	Expanded
BDLA_00010973-RA	OG0000196	Unknown	Expanded
BDLA_00010976-RA	OG0000196	Unknown	Expanded
BDLA_00012971-RA	OG0000196	Unknown	Expanded
BDLA_00009485-RA	OG0000206	MBOAT_2	Expanded
BDLA_00011812-RA	OG0000206	MBOAT_2	Expanded
BDLA_00001853-RA	OG0000207	OrsD	Expanded
BDLA_00003395-RA	OG0000207	OrsD	Expanded
BDLA_00007016-RA	OG0000207	OrsD	Expanded
BDLA_00008041-RA	OG0000207	OrsD	Expanded
BDLA_00009057-RA	OG0000207	OrsD	Expanded
BDLA_00009060-RA	OG0000207	OrsD	Expanded
BDLA_00010036-RA	OG0000207	OrsD	Expanded
BDLA_00002948-RA	OG0000227	Unknown	Expanded
BDLA_00002949-RA	OG0000227	Unknown	Expanded
BDLA_00002023-RA	OG0000242	HET	Expanded
BDLA_00010285-RA	OG0000242	Unknown	Expanded
BDLA_00001452-RA	OG0000251	FMO-like	Expanded
BDLA_00009071-RA	OG0000251	FMO-like	Expanded
BDLA_00001271-RA	OG0000252	ILVD_EDD	Expanded
BDLA_00010026-RA	OG0000252	ILVD_EDD	Expanded
BDLA_00001184-RA	OG0000254	Unknown	Expanded
BDLA_00012975-RA	OG0000254	Unknown	Expanded
BDLA_00001098-RA	OG0000256	Aminotran_1_2	Expanded
BDLA_00004646-RA	OG0000256	Aminotran_1_2	Expanded
BDLA_00000249-RA	OG0000265	F-box-like	Expanded
BDLA_00003472-RA	OG0000265	F-box-like	Expanded
BDLA_00006140-RA	OG0000276	WSC	Expanded
BDLA_00006141-RA	OG0000276	DUF1996	Expanded
BDLA_00003706-RA	OG0000300	XPG_I_2	Expanded
BDLA_00003707-RA	OG0000300	XPG_I_2	Expanded
BDLA_00007683-RA	OG0000315	AMP-binding	Expanded
BDLA_00012123-RA	OG0000315	AMP-binding	Expanded
BDLA_00007492-RA	OG0000318	Unknown	Expanded
BDLA_00007493-RA	OG0000318	Unknown	Expanded
BDLA_00007368-RA	OG0000321	p450	Contracted
BDLA_00004985-RA	OG0000329	MFS_1	Expanded
BDLA_00013020-RA	OG0000329	MFS_1	Expanded
BDLA_00005148-RA	OG0000334	Anticodon_1	Expanded
BDLA_00012742-RA	OG0000334	Anticodon_1	Expanded
BDLA_00009652-RA	OG0000352	Macro	Expanded
BDLA_00012182-RA	OG0000352	Unknown	Expanded
BDLA_00008812-RA	OG0000367	PQ-loop	Expanded
BDLA_00008813-RA	OG0000367	FAD_binding_3	Expanded
BDLA_00007007-RA	OG0000378	Unknown	Expanded
BDLA_00010914-RA	OG0000378	Unknown	Expanded
BDLA_00010628-RA	OG0000383	2-Hacid_dh	Expanded
BDLA_00010629-RA	OG0000383	Unknown	Expanded
BDLA_00000240-RA	OG0000410	SSF	Expanded
BDLA_00011204-RA	OG0000410	SSF	Expanded
BDLA_00009059-RA	OG0000420	adh_short	Expanded
BDLA_00009974-RA	OG0000420	adh_short	Expanded
BDLA_00011946-RA	OG0000420	adh_short	Expanded
BDLA_00002863-RA	OG0000453	Unknown	Expanded
BDLA_00011913-RA	OG0000453	Lipase_GDSL	Expanded
BDLA_00002151-RA	OG0000483	PHM7_cyt	Expanded
BDLA_00013010-RA	OG0000483	Unknown	Expanded
BDLA_00002021-RA	OG0000489	Unknown	Contracted
BDLA_00001438-RA	OG0000504	Unknown	Expanded
BDLA_00012997-RA	OG0000504	Unknown	Expanded
BDLA_00000922-RA	OG0000533	Unknown	Expanded
BDLA_00006894-RA	OG0000533	Unknown	Expanded
BDLA_00000611-RA	OG0000546	Unknown	Expanded
BDLA_00012017-RA	OG0000546	Unknown	Expanded
BDLA_00005876-RA	OG0000574	AMP-binding	Expanded
BDLA_00006855-RA	OG0000574	AMP-binding	Expanded
BDLA_00004665-RA	OG0000578	Unknown	Expanded
BDLA_00006042-RA	OG0000578	Unknown	Expanded
BDLA_00003494-RA	OG0000669	zf-C2H2_jaz	Expanded
BDLA_00003495-RA	OG0000669	zf-C2H2_jaz	Expanded
BDLA_00001232-RA	OG0000681	Unknown	Expanded
BDLA_00007900-RA	OG0000681	Unknown	Expanded
BDLA_00007750-RA	OG0000684	Unknown	Expanded
BDLA_00011645-RA	OG0000684	Unknown	Expanded
BDLA_00007743-RA	OG0000685	BTB	Expanded
BDLA_00007744-RA	OG0000685	Unknown	Expanded
BDLA_00007147-RA	OG0000715	Epimerase	Expanded
BDLA_00007148-RA	OG0000715	Unknown	Expanded
BDLA_00003371-RA	OG0000723	Unknown	Expanded
BDLA_00004725-RA	OG0000723	Carboxyl_trans	Expanded
BDLA_00004726-RA	OG0000723	Fungal_trans	Expanded
BDLA_00004809-RA	OG0000728	Unknown	Expanded
BDLA_00004810-RA	OG0000728	DUF202	Expanded
BDLA_00005387-RA	OG0000749	Unknown	Expanded
BDLA_00005389-RA	OG0000749	RRM_1	Expanded
BDLA_00008802-RA	OG0000843	Unknown	Expanded
BDLA_00008803-RA	OG0000843	Unknown	Expanded
BDLA_00008541-RA	OG0000856	DUF3455	Expanded
BDLA_00013002-RA	OG0000856	DUF3455	Expanded
BDLA_00008256-RA	OG0000874	Unknown	Expanded
BDLA_00008257-RA	OG0000874	Unknown	Expanded
BDLA_00008065-RA	OG0000885	Unknown	Expanded
BDLA_00009064-RA	OG0000885	Unknown	Expanded
BDLA_00010183-RA	OG0000913	NACHT	Expanded
BDLA_00010184-RA	OG0000913	Sugar_tr	Expanded
BDLA_00003319-RA	OG0001028	Fungal_trans	Expanded
BDLA_00006838-RA	OG0001028	Unknown	Expanded
BDLA_00003135-RA	OG0001151	Fungal_trans	Expanded
BDLA_00003136-RA	OG0001151	Unknown	Expanded
BDLA_00002797-RA	OG0001325	p450	Expanded
BDLA_00011957-RA	OG0001325	p450	Expanded
BDLA_00002760-RA	OG0001339	Unknown	Expanded
BDLA_00002761-RA	OG0001339	Unknown	Expanded
BDLA_00000876-RA	OG0002364	MFS_1	Expanded
BDLA_00000878-RA	OG0002364	Unknown	Expanded
BDLA_00006237-RA	OG0002977	Unknown	Expanded
BDLA_00006238-RA	OG0002977	ArgoL1	Expanded
BDLA_00006717-RA	OG0003231	p450	Expanded
BDLA_00006973-RA	OG0003231	p450	Expanded
BDLA_00003398-RA	OG0003947	Unknown	Expanded
BDLA_00007945-RA	OG0003947	Unknown	Expanded
BDLA_00010042-RA	OG0003947	Unknown	Expanded
BDLA_00007915-RA	OG0003960	Unknown	Expanded
BDLA_00010043-RA	OG0003960	Unknown	Expanded
BDLA_00004717-RA	OG0004425	Unknown	Expanded
BDLA_00004718-RA	OG0004425	Unknown	Expanded
BDLA_00004930-RA	OG0004539	HET	Expanded
BDLA_00009583-RA	OG0004539	Unknown	Expanded
BDLA_00005828-RA	OG0005140	ABC_membrane	Expanded
BDLA_00009731-RA	OG0005140	ABC_membrane	Expanded
BDLA_00010030-RA	OG0005987	Unknown	Expanded
BDLA_00010871-RA	OG0005987	Unknown	Expanded
BDLA_00003874-RA	OG0006435	Unknown	Expanded
BDLA_00010056-RA	OG0006435	AflR	Expanded
BDLA_00006018-RA	OG0006634	KilA-N	Expanded
BDLA_00012310-RA	OG0006634	KilA-N	Expanded
BDLA_00012350-RA	OG0006660	Epimerase	Expanded
BDLA_00012351-RA	OG0006660	Epimerase	Expanded
BDLA_00011331-RA	OG0007025	zf-RING_2	Expanded
BDLA_00012910-RA	OG0007025	Unknown	Expanded
BDLA_00007012-RA	OG0007333	Unknown	Expanded
BDLA_00007013-RA	OG0007333	Unknown	Expanded
BDLA_00010968-RA	OG0007333	Unknown	Expanded
BDLA_00011926-RA	OG0007333	Unknown	Expanded
BDLA_00003055-RA	OG0007388	Unknown	Expanded
BDLA_00003056-RA	OG0007388	Unknown	Expanded
BDLA_00000049-RA	OG0007803	Unknown	Expanded
BDLA_00000050-RA	OG0007803	Unknown	Expanded
BDLA_00000042-RA	OG0007805	Ank_2	Expanded
BDLA_00010025-RA	OG0007805	Ank_2	Expanded
BDLA_00004578-RA	OG0007827	Unknown	Expanded
BDLA_00005921-RA	OG0007827	Unknown	Expanded
BDLA_00003507-RA	OG0008098	Unknown	Expanded
BDLA_00012934-RA	OG0008098	Unknown	Expanded
BDLA_00007512-RA	OG0008168	MFS_1	Expanded
BDLA_00011897-RA	OG0008168	MFS_1	Expanded
BDLA_00007388-RA	OG0008188	Unknown	Expanded
BDLA_00007389-RA	OG0008188	RVT_1	Expanded
BDLA_00007195-RA	OG0008199	Unknown	Expanded
BDLA_00013045-RA	OG0008199	Unknown	Expanded
BDLA_00004691-RA	OG0008219	Unknown	Expanded
BDLA_00006699-RA	OG0008219	Unknown	Expanded
BDLA_00004911-RA	OG0008330	Unknown	Expanded
BDLA_00005511-RA	OG0008330	Unknown	Expanded
BDLA_00009876-RA	OG0008391	Unknown	Expanded
BDLA_00009877-RA	OG0008391	Alpha-amylase	Expanded
BDLA_00003413-RA	OG0008617	HET	Expanded
BDLA_00010014-RA	OG0008617	HET	Expanded
BDLA_00013006-RA	OG0008617	HET	Expanded
BDLA_00005960-RA	OG0008740	Unknown	Expanded
BDLA_00009048-RA	OG0008740	Unknown	Expanded
BDLA_00009055-RA	OG0008764	Unknown	Expanded
BDLA_00012061-RA	OG0008764	Unknown	Expanded
BDLA_00000367-RA	OG0009004	Cyclin	Expanded
BDLA_00013013-RA	OG0009004	Unknown	Expanded
BDLA_00001778-RA	OG0009010	HET	Expanded
BDLA_00012858-RA	OG0009010	Unknown	Expanded
BDLA_00004427-RA	OG0009018	PS_Dcarbxylase	Expanded
BDLA_00004428-RA	OG0009018	PS_Dcarbxylase	Expanded
BDLA_00005133-RA	OG0009022	Unknown	Expanded
BDLA_00007122-RA	OG0009022	Unknown	Expanded
BDLA_00012626-RA	OG0009022	Unknown	Expanded
BDLA_00008039-RA	OG0009027	Unknown	Expanded
BDLA_00008051-RA	OG0009027	AtuA	Expanded
BDLA_00012752-RA	OG0009038	Unknown	Expanded
BDLA_00012983-RA	OG0009038	Unknown	Expanded
BDLA_00000135-RA	OG0009331	Unknown	Expanded
BDLA_00000136-RA	OG0009331	NACHT	Expanded
BDLA_00000131-RA	OG0009332	Unknown	Expanded
BDLA_00012737-RA	OG0009332	Unknown	Expanded
BDLA_00003672-RA	OG0009540	BTB	Expanded
BDLA_00003673-RA	OG0009540	Unknown	Expanded
BDLA_00007714-RA	OG0009587	Unknown	Expanded
BDLA_00007715-RA	OG0009587	Unknown	Expanded
BDLA_00007085-RA	OG0009644	Unknown	Expanded
BDLA_00007086-RA	OG0009644	Unknown	Expanded
BDLA_00004594-RA	OG0009661	Unknown	Expanded
BDLA_00004819-RA	OG0009661	Ank_2	Expanded
BDLA_00005409-RA	OG0009697	Unknown	Expanded
BDLA_00008985-RA	OG0009697	Unknown	Expanded
BDLA_00009796-RA	OG0009758	Unknown	Expanded
BDLA_00013018-RA	OG0009758	Unknown	Expanded
BDLA_00009002-RA	OG0009822	BTB	Expanded
BDLA_00010028-RA	OG0009822	BTB	Expanded
BDLA_00008053-RA	OG0009833	Unknown	Expanded
BDLA_00008937-RA	OG0009833	Unknown	Expanded
BDLA_00008055-RA	OG0009897	Acyl_transf_1	Expanded
BDLA_00008056-RA	OG0009897	Acyl_transf_1	Expanded
BDLA_00012831-RA	OG0009989	Unknown	Expanded
BDLA_00012832-RA	OG0009989	Unknown	Expanded
BDLA_00012674-RA	OG0010051	Unknown	Expanded
BDLA_00012678-RA	OG0010051	Unknown	Expanded
BDLA_00001812-RA	OG0010152	FAD_binding_3	Expanded
BDLA_00011814-RA	OG0010152	FAD_binding_3	Expanded
BDLA_00003601-RA	OG0010163	Patatin	Expanded
BDLA_00013014-RA	OG0010163	Unknown	Expanded
BDLA_00009049-RA	OG0010187	p450	Expanded
BDLA_00009051-RA	OG0010187	p450	Expanded
BDLA_00012914-RA	OG0010976	Unknown	Expanded
BDLA_00012977-RA	OG0010976	Unknown	Expanded
BDLA_00001870-RA	OG0011102	FMN_dh	Expanded
BDLA_00011470-RA	OG0011102	FMN_dh	Expanded
BDLA_00004720-RA	OG0011144	COesterase	Expanded
BDLA_00006594-RA	OG0011144	COesterase	Expanded
BDLA_00009139-RA	OG0011144	COesterase	Expanded
BDLA_00011739-RA	OG0011144	COesterase	Expanded
BDLA_00003425-RA	OG0011152	Zn_clus	Expanded
BDLA_00012978-RA	OG0011152	Unknown	Expanded
BDLA_00004160-RA	OG0011158	NmrA	Expanded
BDLA_00004956-RA	OG0011158	NmrA	Expanded
BDLA_00009033-RA	OG0011189	Unknown	Expanded
BDLA_00009035-RA	OG0011189	HET	Expanded
BDLA_00009881-RA	OG0011194	Helicase_C	Expanded
BDLA_00012140-RA	OG0011194	Unknown	Expanded
BDLA_00010941-RA	OG0011204	Unknown	Expanded
BDLA_00012965-RA	OG0011204	Unknown	Expanded
BDLA_00012753-RA	OG0011216	Dynamin_M	Expanded
BDLA_00012754-RA	OG0011216	Dynamin_M	Expanded
BDLA_00006473-RA	OG0012160	Unknown	Expanded
BDLA_00013046-RA	OG0012160	Unknown	Expanded
BDLA_00007011-RA	OG0012165	Unknown	Expanded
BDLA_00013026-RA	OG0012165	Unknown	Expanded
BDLA_00003517-RA	OG0012174	Unknown	Expanded
BDLA_00009783-RA	OG0012174	Unknown	Expanded
BDLA_00012563-RA	OG0012250	Unknown	Expanded
BDLA_00012564-RA	OG0012250	Unknown	Expanded
