# Supplementary material for: The Comparative Genomics of Botryosphaeriaceae Suggests Gene Families of Botryosphaeria dothidea Related to Pathogenicity on Chinese Hickory Tree
Source: J Fungi (Basel). 2024 Apr 22;10(4):299. doi: 10.3390/jof10040299 (PMC11051394; doi:10.3390/jof10040299)
Supplement: Supplementary file 1 [file jof-10-00299-s001.zip › Table S6.xlsx]

## Sheet: Table S6
Table S6 Annotations of positively selection genes of BDLA
ortho_ID	null_lnl	null_np	alt_lnl	alt_np	abs_LRT	abs_df	chi2 value	omega	Foreground species	corresponding genes	Pfam annotation
OG0001247	-4160.65	15	-4166.35	16	11.3978	1	0.0007353	999	BDLA	BDLA_00002968-RA	Peptidase_S8
OG0001532	-8199.25	15	-8196.94	16	4.62567	1	0.0315	999	BDLA	BDLA_00002468-RA	Unknown
OG0001950	-2007.06	15	-2001.18	16	11.7692	1	0.0006022	1.67453	BDLA	BDLA_00001568-RA	RNA_Me_trans
OG0002016	-3767.05	15	-3770.35	16	6.60733	1	0.01016	999	BDLA	BDLA_00001432-RA	Asp
OG0002597	-6480.99	15	-6483.07	16	4.16332	1	0.04131	999	BDLA	BDLA_00000460-RA	HATPase_c
OG0002668	-5013.26	15	-5024.81	16	23.0998	1	1.538e-06	999	BDLA	BDLA_00000336-RA	DUF676
OG0002735	-1995.38	15	-1992.62	16	5.52505	1	0.01875	88.3656	BDLA	BDLA_00000203-RA	GAF_2
OG0002862	-3824.02	15	-3836.93	16	25.8091	1	3.769e-07	1.09694	BDLA	BDLA_00006036-RA	Lyase_1
OG0002915	-1918.97	13	-1903.28	14	31.3741	1	2.128e-08	4.80774	BDLA	BDLA_00006120-RA	adh_short
OG0003604	-8641.65	15	-8648.51	16	13.7211	1	0.0002121	999	BDLA	BDLA_00004043-RA	tRNA_lig_kinase
OG0003633	-10834.5	15	-10842.4	16	15.6515	1	7.615e-05	999	BDLA	BDLA_00003994-RA	LRR_8
OG0003803	-4108.01	15	-4110.11	16	4.20246	1	0.04037	329.313	BDLA	BDLA_00003755-RA	PGM_PMM_IV
OG0003860	-13907	15	-13896	16	21.9595	1	2.785e-06	69.2202	BDLA	BDLA_00003628-RA	DUF2235
OG0004139	-8849.42	15	-8857.38	16	15.9133	1	6.631e-05	999	BDLA	BDLA_00007589-RA	WD40
OG0004140	-4061.3	15	-4058.06	16	6.48699	1	0.01087	999	BDLA	BDLA_00007588-RA	Unknown
OG0004157	-3922.07	15	-3927.11	16	10.0867	1	0.001493	999	BDLA	BDLA_00007562-RA	DnaJ
OG0004225	-5130.29	15	-5127.53	16	5.50265	1	0.01899	999	BDLA	BDLA_00007437-RA	WD40
OG0004289	-1918.13	15	-1909	16	18.2618	1	1.925e-05	59.0262	BDLA	BDLA_00007332-RA	DMRL_synthase
OG0004364	-7224.85	15	-7222.32	16	5.05668	1	0.02453	999	BDLA	BDLA_00007156-RA	GST_N_3
OG0004489	-7570.48	15	-7567.01	16	6.93197	1	0.008467	999	BDLA	BDLA_00004850-RA	Abhydrolase_4
OG0004492	-10957.3	15	-10954.1	16	6.29395	1	0.01212	999	BDLA	BDLA_00004853-RA	Chitin_synth_2
OG0004716	-4805.56	15	-4801.31	16	8.50222	1	0.003547	999	BDLA	BDLA_00005219-RA	CBFB_NFYA
OG0004974	-7073.85	15	-7070.28	16	7.13341	1	0.007566	999	BDLA	BDLA_00005717-RA	Arrestin_N
OG0005150	-6699.4	15	-6693.41	16	11.9757	1	0.000539	1.76458	BDLA	BDLA_00009721-RA	Sec1
OG0005694	-6311.68	15	-6314.63	16	5.9176	1	0.01499	559.622	BDLA	BDLA_00008579-RA	LepA_C
OG0005721	-4390.96	15	-4393.38	16	4.84712	1	0.02769	999	BDLA	BDLA_00008528-RA	Glyco_hydro_18
OG0005895	-4978.13	15	-4969.89	16	16.469	1	4.945e-05	55.4119	BDLA	BDLA_00008219-RA	Unknown
OG0006187	-8664.77	15	-8662.39	16	4.77548	1	0.02887	999	BDLA	BDLA_00010492-RA	DUF2293
OG0006288	-9736.8	15	-9734.8	16	4.00705	1	0.04531	999	BDLA	BDLA_00010309-RA	Bac_rhamnosid_C
OG0006556	-2896.85	15	-2893.69	16	6.30902	1	0.01201	999	BDLA	BDLA_00012199-RA	Unknown
OG0006619	-3511.15	15	-3513.5	16	4.687	1	0.03039	999	BDLA	BDLA_00012294-RA	3HCDH_N
OG0007268	-18119.6	15	-18127.9	16	16.5858	1	4.65e-05	70.2467	BDLA	BDLA_00011736-RA	Sec7_N
OG0001112	-4816.48	15	-4819.85	16	6.73783	1	0.009439	999	BQTK	BQTK_00001934-RA	Chalcone_2
OG0001357	-8128.34	15	-8126.2	16	4.27328	1	0.03872	4.38508	BQTK	BQTK_00002380-RA	Cupin_8
OG0001590	-4140.76	15	-4161.15	16	40.7708	1	1.712e-10	999	BQTK	BQTK_00002753-RA	ADH_zinc_N_2
OG0001689	-4340.78	15	-4343.69	16	5.81818	1	0.01586	372.703	BQTK	BQTK_00002928-RA	Glycos_transf_1
OG0001729	-3693.82	15	-3700.55	16	13.4521	1	0.0002447	507.638	BQTK	BQTK_00002992-RA	SAP
OG0001868	-10551.8	15	-10544.2	16	15.226	1	9.538e-05	1.06692	BQTK	BQTK_00000102-RA	RNA_pol_Rpb2_7
OG0002027	-3596.72	15	-3598.9	16	4.34751	1	0.03706	999	BQTK	BQTK_00000402-RA	Cellulase
OG0002036	-12795.9	15	-12784.7	16	22.4867	1	2.116e-06	999	BQTK	BQTK_00000414-RA	Glyco_hydro_63
OG0002084	-6700.08	15	-6692.98	16	14.1908	1	0.0001652	999	BQTK	BQTK_00000492-RA	ThiF
OG0002342	-4404.01	15	-4408.57	16	9.13335	1	0.00251	511.662	BQTK	BQTK_00000881-RA	Unknown
OG0002542	-4211.7	15	-4216.31	16	9.21972	1	0.002394	999	BQTK	BQTK_00001234-RA	FMN_dh
OG0002807	-7679.99	15	-7673.83	16	12.3046	1	0.0004518	999	BQTK	BQTK_00005540-RA	CorA
OG0002835	-3670.45	15	-3672.67	16	4.43654	1	0.03518	925.134	BQTK	BQTK_00005591-RA	Ipi1_N
OG0003036	-6723.84	15	-6726.76	16	5.84224	1	0.01565	209.271	BQTK	BQTK_00005924-RA	Aconitase_C
OG0003062	-4467.41	15	-4470.79	16	6.75168	1	0.009366	631.015	BQTK	BQTK_00005958-RA	His_Phos_2
OG0003253	-3932	15	-3935.22	16	6.42607	1	0.01125	999	BQTK	BQTK_00006363-RA	UBX
OG0003391	-4850.81	15	-4852.93	16	4.24111	1	0.03946	999	BQTK	BQTK_00004523-RA	Aldedh
OG0004158	-7748.12	15	-7741.91	16	12.4329	1	0.0004218	999	BQTK	BQTK_00007007-RA	Pkinase
OG0004218	-5416.66	15	-5419.27	16	5.22964	1	0.02221	999	BQTK	BQTK_00007112-RA	WD40
OG0004437	-16812.7	15	-16819.1	16	12.8218	1	0.0003426	999	BQTK	BQTK_00003298-RA	SNF2_N
OG0004778	-9710.89	15	-9705.24	16	11.3	1	0.0007751	2.43502	BQTK	BQTK_00003877-RA	zf-RanBP
OG0004894	-4473.19	15	-4479.04	16	11.6979	1	0.0006257	18.4777	BQTK	BQTK_00004059-RA	HSP70
OG0005051	-13313.5	15	-13310.1	16	6.69041	1	0.009693	2.37252	BQTK	BQTK_00009233-RA	Unknown
OG0005098	-775.332	15	-771.045	16	8.5733	1	0.003411	999	BQTK	BQTK_00009153-RA	SPC12
OG0005232	-5088.33	15	-5085.67	16	5.30505	1	0.02126	999	BQTK	BQTK_00008950-RA	MOSC_N
OG0005322	-4220.23	15	-4217.01	16	6.45067	1	0.01109	999	BQTK	BQTK_00008745-RA	CMAS
OG0005351	-7514.82	15	-7511.18	16	7.2916	1	0.006928	999	BQTK	BQTK_00008695-RA	AA_permease
OG0005409	-2528.32	15	-2530.89	16	5.15015	1	0.02324	999	BQTK	BQTK_00008586-RA	adh_short
OG0005776	-7386.88	15	-7388.88	16	4.00994	1	0.04523	999	BQTK	BQTK_00007883-RA	AMPK1_CBM
OG0005831	-7296.59	15	-7298.75	16	4.30819	1	0.03793	217.884	BQTK	BQTK_00007787-RA	THF_DHG_CYH_C
OG0005888	-13356.4	15	-13377.7	16	42.4387	1	7.293e-11	2.7814	BQTK	BQTK_00007687-RA	PH
OG0006028	-5477.1	15	-5474.27	16	5.65621	1	0.01739	6.90402	BQTK	BQTK_00011053-RA	VHS
OG0006236	-4404.69	15	-4406.73	16	4.08975	1	0.04314	404.734	BQTK	BQTK_00011380-RA	FAD_binding_3
OG0006302	-5996.35	15	-5993.28	16	6.15381	1	0.01311	999	BQTK	BQTK_00011494-RA	UIM
OG0006325	-12855.2	15	-12850.7	16	9.00659	1	0.00269	4.55137	BQTK	BQTK_00011531-RA	Piwi
OG0006502	-2982.42	13	-2978.09	14	8.67188	1	0.003232	1.52165	BQTK	BQTK_00010448-RA	SUR7
OG0006707	-5273.89	15	-5254.21	16	39.3456	1	3.55e-10	139.094	BQTK	BQTK_00010743-RA	SURF6
OG0006899	-25276.2	15	-25271.8	16	8.72894	1	0.003132	2.02642	BQTK	BQTK_00009517-RA	Peptidase_C50
OG0006925	-5290.99	15	-5295.44	16	8.89317	1	0.002862	661.293	BQTK	BQTK_00009558-RA	His_Phos_2
OG0007090	-5268.12	15	-5263.17	16	9.88727	1	0.001664	999	BQTK	BQTK_00009803-RA	RRM_1
OG0007236	-4208.75	15	-4229.41	16	41.3328	1	1.284e-10	1.15742	BQTK	BQTK_00010040-RA	p450
OG0002032	-2419.41	15	-2422.46	16	6.10726	1	0.01346	1.16848	BCTK	BCTK_00000426-RA	Ribosomal_L16
OG0002043	-14689.7	15	-14686.9	16	5.68618	1	0.0171	999	BCTK	BCTK_00000440-RA	Unknown
OG0002146	-2786.01	15	-2782.87	16	6.27446	1	0.01225	152.388	BCTK	BCTK_00000605-RA	Lectin_leg-like
OG0002317	-4335.11	15	-4340.97	16	11.717	1	0.0006193	999	BCTK	BCTK_00000894-RA	Mannosyl_trans
OG0002389	-2778.69	13	-2770.37	14	16.6333	1	4.535e-05	402.895	BCTK	BCTK_00001028-RA	MRP-S25
OG0002448	-2595.11	15	-2598	16	5.77739	1	0.01623	999	BCTK	BCTK_00001117-RA	ALS_ss_C
OG0002460	-2652.13	15	-2650.14	16	3.98613	1	0.04588	3.72463	BCTK	BCTK_00001134-RA	SMN
OG0002720	-5769.7	15	-5764.93	16	9.53002	1	0.002021	999	BCTK	BCTK_00001621-RA	p450
OG0002797	-6443.06	15	-6440.44	16	5.24435	1	0.02202	9.65291	BCTK	BCTK_00005829-RA	Mg_trans_NIPA
OG0003468	-6105.7	15	-6103.37	16	4.67076	1	0.03068	999	BCTK	BCTK_00003771-RA	Unknown
OG0003527	-8558.99	15	-8556.7	16	4.57663	1	0.03241	3.88623	BCTK	BCTK_00003883-RA	Mre11_DNA_bind
OG0003550	-11321.6	15	-11319.4	16	4.36483	1	0.03669	999	BCTK	BCTK_00003947-RA	Helicase_C
OG0003977	-7536.39	15	-7533.56	16	5.66669	1	0.01729	999	BCTK	BCTK_00007123-RA	DUF2985
OG0004027	-5210.4	15	-5208.1	16	4.59229	1	0.03212	999	BCTK	BCTK_00007204-RA	WD40
OG0004401	-8808.85	15	-8806.43	16	4.84816	1	0.02768	999	BCTK	BCTK_00007921-RA	PHD
OG0004802	-2731.46	15	-2734.37	16	5.83484	1	0.01571	1.21384	BCTK	BCTK_00005354-RA	DeoC
OG0005253	-10024.5	15	-10021.7	16	5.55541	1	0.01842	999	BCTK	BCTK_00010455-RA	ATPase_2
OG0005351	-7544.92	15	-7541.21	16	7.42475	1	0.006433	999	BCTK	BCTK_00010679-RA	AA_permease
OG0005367	-5194.76	15	-5196.94	16	4.35103	1	0.03699	946.938	BCTK	BCTK_00010710-RA	Sugar_tr
OG0006176	-7584.98	15	-7582.33	16	5.30362	1	0.02128	999	BCTK	BCTK_00008467-RA	Unknown
OG0006320	-4546.79	15	-4530.4	16	32.7765	1	1.034e-08	999	BCTK	BCTK_00008726-RA	OCD_Mu_crystall
OG0006344	-4330.47	15	-4293.39	16	74.1628	1	0	1.22661	BCTK	BCTK_00008755-RA	adh_short
OG0006979	-16597.5	15	-16595	16	4.97434	1	0.02573	999	BCTK	BCTK_00011215-RA	SbcCD_C
OG0007167	-4414.66	15	-4417	16	4.67571	1	0.03059	1.28742	BCTK	BCTK_00011525-RA	Cellulase
OG0007223	-7687.55	15	-7683.67	16	7.76177	1	0.005336	999	BCTK	BCTK_00011610-RA	Unknown
OG0001126	-13611.9	15	-13614.4	16	4.93661	1	0.02629	923.76	BFLG	BFLG_00002053-RA	PH
OG0001144	-818.727	13	-812.122	14	13.2118	1	0.0002782	1.44451	BFLG	BFLG_00002089-RA	LSM
OG0001153	-10495	15	-10487	16	16.1064	1	5.988e-05	3.00029	BFLG	BFLG_00002100-RA	Sec39
OG0001154	-5383.88	15	-5389.15	16	10.5483	1	0.001163	1.02682	BFLG	BFLG_00002107-RA	MBOAT
OG0001271	-3468.59	15	-3456.5	16	24.1779	1	8.783e-07	2.52566	BFLG	BFLG_00002328-RA	Bestrophin
OG0001750	-6841.43	15	-6844.62	16	6.38744	1	0.01149	999	BFLG	BFLG_00003198-RA	GTP_EFTU_D2
OG0001762	-25266.1	15	-25263.5	16	5.21464	1	0.0224	999	BFLG	BFLG_00003238-RA	PIP5K
OG0002049	-1511.5	13	-1494.87	14	33.2655	1	8.04e-09	31.1405	BFLG	BFLG_00001373-RA	Clat_adaptor_s
OG0002173	-4769.9	15	-4772.53	16	5.24061	1	0.02207	999	BFLG	BFLG_00001186-RA	Nucleoside_tran
OG0002241	-7604.63	15	-7602.18	16	4.89627	1	0.02691	999	BFLG	BFLG_00001067-RA	Unknown
OG0002570	-5407.56	13	-5399.44	14	16.2464	1	5.561e-05	5.70464	BFLG	BFLG_00000487-RA	Glycogen_syn
OG0002922	-5472.42	15	-5481.18	16	17.5045	1	2.866e-05	3.44708	BFLG	BFLG_00006669-RA	RuvB_N
OG0003521	-6034.82	15	-5967.7	16	134.23	1	0	175.434	BFLG	BFLG_00003871-RA	Unknown
OG0003760	-9309.09	15	-9306.6	16	4.98915	1	0.02551	2.47601	BFLG	BFLG_00004251-RA	PFK
OG0003860	-13859.5	15	-13848.7	16	21.518	1	3.505e-06	999	BFLG	BFLG_00004433-RA	DUF2235
OG0004140	-4066.19	15	-4063.5	16	5.36681	1	0.02052	999	BFLG	BFLG_00007517-RA	Unknown
OG0004153	-3693.74	15	-3703.52	16	19.5506	1	9.797e-06	1.65718	BFLG	BFLG_00007498-RA	Unknown
OG0004364	-7224.47	15	-7222.07	16	4.79615	1	0.02852	6.34789	BFLG	BFLG_00007101-RA	GST_N_3
OG0004381	-8327.82	15	-8319.86	16	15.9159	1	6.622e-05	20.292	BFLG	BFLG_00007053-RA	tRNA-synt_2b
OG0005403	-9000.32	15	-8982.71	16	35.2227	1	2.941e-09	1.43998	BFLG	BFLG_00011719-RA	SET
OG0005700	-2495.22	14	-2435.15	15	120.14	1	0	1.16011	BFLG	BFLG_00008441-RA	WD40
OG0005775	-4688.29	15	-4690.24	16	3.90347	1	0.04819	999	BFLG	BFLG_00008571-RA	Aldedh
OG0005931	-2913.34	15	-2910.75	16	5.17677	1	0.02289	102.764	BFLG	BFLG_00008845-RA	Gtr1_RagA
OG0006081	-11116.2	15	-11113.2	16	6.07234	1	0.01373	999	BFLG	BFLG_00009288-RA	zf-RING_4
OG0006137	-863.053	13	-860.322	14	5.46393	1	0.01941	226.529	BFLG	BFLG_00009403-RA	DUF2462
OG0006182	-2303.72	15	-2300.17	16	7.10427	1	0.00769	41.6852	BFLG	BFLG_00009471-RA	Pmp3
OG0006262	-11780	15	-11775	16	9.98564	1	0.001578	999	BFLG	BFLG_00009609-RA	SAPS
