# Supplementary material for: The Comparative Genomics of Botryosphaeriaceae Suggests Gene Families of Botryosphaeria dothidea Related to Pathogenicity on Chinese Hickory Tree
Source: J Fungi (Basel). 2024 Apr 22;10(4):299. doi: 10.3390/jof10040299 (PMC11051394; doi:10.3390/jof10040299)
Supplement: Supplementary file 1 [file jof-10-00299-s001.zip › Table S8.xlsx]

## Sheet: Table S8
Table S8 information of putative effectors or SCPs identified in each Botryosphaeriaceae species
Species	BDLA	BCTK	BFLG	BQTK	MP	NP	DC	LT
[0, 100)	14|2|0 (16|0)	16|2|0 (18|0)	14|2|0 (16|0)	12|1|0 (13|0)	16|1|0 (17|0)	12|1|0 (13|0)	4|1|7 (11|1)	3|1|13 (17|0)
[100, 400)	43|19|4 (55|11)	41|16|5 (53|9)	45|18|5 (58|10)	40|18|3 (50|11)	44|19|5 (60|8)	45|13|2 (50|10)	52|20|6 (66|12)	75|14|21 (96|14)
[400, 1000)	1|0|0 (0|0)	3|0|0 (0|0)	3|0|0 (0|0)	1|0|0 (0|0)	2|1|0 (0|0)	2|3|0 (0|0)	3|1|0 (0|0)	3|0|0 (0|0)
[1000, 1500)	0|0|0	0|0|0	0|0|0	0|0|0	0|0|0	0|0|0	0|0|0	0|0|0
[1500, 2000)	0|0|0	0|0|0	0|0|0	0|0|0	0|0|0	0|0|0	0|0|0	0|0|0
[2000, 3000)	0|0|0	0|0|0	0|0|0	0|0|0	0|0|0	0|0|0	0|0|0	0|0|0
* a|b|c represent number of Apoplastic effector| Cytoplasmic effector|Cytoplasmic/apoplastic effector
* (a|b) represent numbers of (SCPs|Non-SCPs)
