# Supplementary material for: The Comparative Genomics of Botryosphaeriaceae Suggests Gene Families of Botryosphaeria dothidea Related to Pathogenicity on Chinese Hickory Tree
Source: J Fungi (Basel). 2024 Apr 22;10(4):299. doi: 10.3390/jof10040299 (PMC11051394; doi:10.3390/jof10040299)
Supplement: Supplementary file 1 [file jof-10-00299-s001.zip › Table S9.xlsx]

## Sheet: Table S9
Table S9 Primers used for qRT-PCR assay
Gene ID	Function annotation	CDS sequences	Forward primer	Reverse Primer
BDLA_00007187	β-tubulin	ATGCGCGAGATTGTTCACCTCCAGACCGGCCAATGCGGTAACCAAATCGGTGCTGCCTTCTGGCAGACCATCTCCGGCGAGCACGGCCTGGACGGCTCTGGCGTCTACAATGGCACCTCGGACCTTCAGCTCGAGCGCATGAACGTCTATTTCAACGAGGCGTCCAACAACAAGTACGTTCCTCGTGCCGTCCTCGTCGACCTCGAGCCCGGCACGATGGATGCCGTCCGCGCCGGCCCCTTCGGCCAGCTTTTCCGCCCCGACAACTTCGTCTTCGGTCAGTCCGGTGCCGGTAACAACTGGGCCAAGGGTCACTACACTGAGGGTGCCGAGCTCGTCGACCAGGTTCTCGACGTTGTCCGCCGCGAGGCTGAGGGCTGCGACTGCCTTCAGGGCTTC…	GGTAACCAAATCGGTGCTGCTT	ACCCTCAGTGTAGTGACCCTTG
BDLA_00012709	secreted glucanase	ATGCATTCCTCATTGGCTTCCCTGAGCCATGGTGCTCTCATCGCGCTTTCTACCTTCATCACTCTTGCAACACGTTCTGAAGCTGCTCCACTTTTAGAGCAGGTGACTTCCTTTGGCATCAATACACCAGCCGGCAAAATTGAGTATACACGTGATGCATACTGGCACGGCGAATCATTGTTCGACAACTTCGATTTCATGACTTCAAAACAATATGTGGCGACTTCGGGACTCAACCGCCCCGACCCCACGAATGGCTTTGTCGATTACATCGACAAAGACACGGGCGTCAACTCGAGTTTGATCACTTTCACCAATGAAGGCAACCCAAGATGGGGAGTGGATGCGTCTCACAAGTATACTCCAGGCAAGGATTGGGGCCGCCCAAGCATCCGAATC…	TATGAGCACGCCAGATGACT	TCGCGAGGAAAGAACCAGAT
BDLA_00008528	secreted chitinase	ATGGGTGGCGGACACGGATATAGGACTGTGGCGTACTTCGTCAACTGGGCCATCTACGGTCGTCAGCACAATCCTCAGGAGCTCCCGGCCGACAAATTGACTCACGTGCTCTATGCCTTCGCCAACGTACGACCGGATACCGGTGAAGTGTATATGACGGACAGTTGGTCCGACATTGAGAAACACTACCCCAGCGACTCTTGGAATGACATTGGCACCAATGTGTATGGTTGCATCAAGCAACTTTACCTCCTCAAGAAGCGCAACCGGAACCTCAAGGTTCTCCTTTCCATTGGTGGCTGGACTTACAGCTCCAACTTTGCTGCGCCGGCCTCCACACCGGCTGGTCGTCAGCACTTCGCGCAAAGCGCTGTGCAGCTTCTCAAGGACCTGGGCCTT…	AGACCCAAGCTCAGAACCTC	ATAAAGTCGAGGTAGCGCGA
BDLA_00004853	secreted chitinase	ATGTCGCTAATCCCGCTGCAATTCAGCCGGCGCCGCCGCCTTCGATCCATCATTCGCTGTGCGCACCTTGCCAGCCCGCTGTCCCAGGCCTGCTCCGGCCTTGCTGACCTTCCCCAGCCCAAACAAACCGTCGCTCGTTACTGTTGTCCCTCTGCGAAAGGCGAACTCGCCCTGGACGGGTGCACACTCGGCGCGACCAAGGCAAACTTGAGAGCCTGGGTGCCTCTGGCCCCGCGCGCCGCGCACCATGTCGCTACCACTCAGGACCCAGCCGCCGTCGTCGCCGCGGCGGCGCGAGCAGGGACGCCCACTGCTCGCGAACACGATCCCATGATGGCCGCAGGGCAAGAATTGGCCCGCAAGCGCAGCCTGGTCCGCCCGGAGCGCAACCGTATTGAC…	CTCGTGTCATTGCCCATCTG	CTCTTGATCCTGCGTTCGTG
BDLA_00007003	orsellinic acid biosynthesis enzyme	ATGAGCCGGAAGCAGGCGGAGCCTATTGGCAGCGAGGTCAGAAGCTGGCAGGGCTTAGCCAGGTCTCCCAGCGAGCTGCGGGTGCCAGCCCAGGTGCAGCAGCCCATCGCTGAGCTGCCACTATTCAAGGATGGGCTGCTATGCCAGAAGGATCCCAGTAGCTGCCAGCACATCTGCAGGGGCGAGAAATTGATGAAAGAGTACTGGCGCATCGAGCATAGATGGTCGATTGGGAGAGGCAGGGGCCGGCTCGGAAGGAGGGCTGAGGAAAGGCTAGGTGAGAGGTTCCAGGAGGCAGCAAACCAGGTCCACTGCCAGCGCTTTTTCCCCGCTTTTCAAGGCTCACAGCACTTTGAAGTGTGCCAGCCGGAGCAGGCGCAGGAGGAGCAGGCACATCCC…	GCTGAGGAAAGGCTAGGTGA	CCTTCTCCCCATCCTCGATC
BDLA_00010036	orsellinic acid biosynthesis enzyme	ATGCGTAAACGGCTATTAACCCATTTCAACACCCACCGCACGACCCCGTGGCCCAAGGGCGCGCGTAGACGTGTCGCAGATCCGTCCGAGGACGACGACGCTCCTGCTTTTCCTAAGGTATTCTGCCAACGCTTCTTTTCAGCCGGCCCCCAGAGTTCCTACTTCGCCGTCAGCCCGCCGTCGAGCGATTGCCGAAGGGATGAAGGTGACAAACTTAGGGACCAGCAGCAAGCTCTGCTCCAGTCTCAGAAAGAAGCGGACCTTGTTAAGGCCCTGGTCGACGAAGAACTAAACCACGACGCGCATAACCAGGAGCAAGCCGCCCTGAAGCTGCACAATCAACTGACCAAGACCGAAAGTTCTCCATGGCTTGAGATGACCCGCTGGCCGCGTTATTTC…	GACCGAAAGTTCTCCATGGC	CGGCCAGAAAGAAAGCTGTT
BDLA_00004985	MFS transporter	ATGTCGCTACCTCAATCAGAAGTCGCTTCTGCGAAGTCAGCATCGCCGTCGGGGGACATCACGCCTGCATCACCAGAAAAGCAGAATGAGACGCAGACAGAATCACCCAATGCCGCCGCGCCGCCGACTTTCAATCCTGGCTGGCGCTTTTACGTTGCCTTCTGCTCTCTTTCCGTCATCACCTTGATGGCTGCACTCGACGCAACCAGTATATCCGTTGCTCTCTCAATTATGGCAAAAGCACTTCGCGGCTCCGCAATTGAAGCATTCTGGGCCGGTACTTCCTTCCTCCTCACTGCGACCGTCTTCCAGCCCGTCATCGGCTCCTTCAGTGATGTCTTCGGCCGCAAGCCCATGATCTTCCTGTCACTCACTCTCTTCGGTGTTGGAGCTATCATT…	CTGGTCCGAGCTCTACTACG	GACGTCGAGGTAGATGAGCA
BDLA_00007512	MFS transporter	ATGGACTCGCCTTCTCTTACTTCCAGCCTGCCCCCCTCCGTGAGCGAGAAGCAGGATCCCGCCGACACCACCATGCCTGCCGAAGAACACCACCACGACAAAGAGAAGACGGCCTCCGCTGGAGGTCCTGTCGAGTTTGCGAATCTTGAGCAGGCTGCCGCAGAAGCCACCCCGCAGCCCGACGGCGAGGATGAATACCCCAAATCCTGGAAATTGGCCTTCATCACTATCGCCCTGTGCCTTTCGGTCTTCTGCATGGCTTTGGATAACACCATCATCTCCACTGCCATTCCGCGCATCACAGATCAATTCAAAGCTCTCGACGATGTGGGCTGGTACGGTTCGAGCTACCTGCTCACCACCTGCGCCTTCCAGCTCATTTTCGGCAAGCTCTACACT…	CAAAGCTCTCGACGATGTGG	CGACAATCAAGGCTTCCGAG
BDLA_00010781	MFS transporter	ATGGAGTCAACTCCACAAGACGCGAAGGTTGCGACGAGCAATGTTGTGGAACATATTGCGGACCACGACCCCGCACTGGACCGGAAACTCCTCCGGAGGCGAGACATGGTATTGATCCCAATCACGGGTGTGCTGTACACGCTTCTCTTCCTGGACCGCACCAACATTGCGAATGCGCGAGCTTTGGGAATCGGAACTCCCAGTGGACTGGAGGGTGCGCTGGATATGCCGGCAAACGGGTACAATGTCGCTTTGGTTATCTTTTACATCCCTTTCGTGCTGGCCGAAATTCCGGCAAATTTGATCTTGAATGCAAACCGCATTCGCCCTGGATACTTGCTTGGGGGTCAAATGATGGTTCTGGGAATATTAGGAATGTGTCAGGGACTAACGAAAAGC…	CTCGCAGGTCTTCTTCAAGC	TCTCATCATCCGACAGCCTC
BDLA_00005840	viral integrase	ATGGATGCAGTAGCAGTAACGGACATCTTTGTACGCAGGATCTTTAGCCAACGAGGTCTACTGGACTCCCTCATATCAGACAGAGGCACGCAATTCGTCAGCGACTTTTGGCGCACCCTTTGCCAGCGGCTAAGTATCAAGGCTAACTTCTCTACTGCCTTCCATCCCGAGACAGATGGTCAAACAGAACGCATGAACCAGGAGCTGGAGCAGTACTTACGCGCCTTTACGTCCTTCAGACAAGATGACTGGGAAGAACTACTGCCTCTGGCAGAGTTTGCTATTAACAATCACGAGTCTTCGACAACTCAAATGACACCCTTCTTTGCAGATACCGGCACCCACCCACGGATGGGATTTGAGCCAACAGGCTCGAAAAATGCTAAGCCTATCGAAAGC…	CCTTCTTTGCAGATACCGGC	GCCTTTGGTATACGCAGGTG
BDLA_00004043	LRR-containing protein	ATGGCGCACAGAGAGAACGCCCCCTTCCGGGCACAGAATCACCAGGAGGTCAGAGAGCTGGTGCTGAGCCTGGAGTCGCACTGCGGCAAAGGCAAGGGCAAGGGCGGCTTCTCCGTGCGGAAGCACGACTTCAAGCTGCCCAACGGCCGCACCGTCCATTCATGGCGCATGCAGGACTGGGACTATAAGAAGCCGAATCTACCCACCTACGCTCGCGGTCTATTCACCTACAAGAACCTGGCCGGCGACTATGAGATCGTTGTGCGCGGCTACGACAAATTCTTCAACCATGGCGAGGTCAACAAGACACAGTGGAGGAACGTGGAGAATAATACAAGAGGCCCGTACGAGTTGAGCGTGAAGGAGAATGGCTGTATCATATTCATTTCGGGACTGGAC…	TAAACCTGGATGTCACCGCT	GCTTGATGTCGGGCTTGTAG
